# Supplementary material for: Lysine Acetyltransferase GCN5b Interacts with AP2 Factors and Is Required for Toxoplasma gondii Proliferation
Source: PLoS Pathog. 2014 Jan 2;10(1):e1003830. doi: 10.1371/journal.ppat.1003830 (PMC3879359; doi:10.1371/journal.ppat.1003830)
Supplement: Dataset S1 — ChIP-chip of GCN5b. Three replicates of GCN5b chromatin immunoprecipitations were hybridized to a genome-wide chip. Genes identified in each of the replicates are indicated by an X for each replicate. Version 6.1 Toxoplasma identifications were used. GO terms as provided at ToxoDB.org are indicated. KEGG pathways and GO terms are summarized for the 195 genes identified by all 3 replicates of ChIP-chip. (XLSX) [file ppat.1003830.s001.xlsx]

## Sheet: ChIPoverlaps
#Peaks where FDR <= 0.05
ID	Description	rep1	rep2	rep3
TGME49_001680	eukaryotic translation initiation factor 3 subunit 10, putative	X	X	X
TGME49_002360	hypothetical protein	X	X	X
TGME49_002370	TCP-1/cpn60 family chaperonin, putative	X	X	X
TGME49_002650	hypothetical protein	X	X	X
TGME49_003730	hypothetical protein	X	X	X
TGME49_003760	hypothetical protein	X	X	X
TGME49_003880	hypothetical protein	X	X	X
TGME49_004480	DnaJ domain-containing protein	X	X	X
TGME49_004490	hypothetical protein	X	X	X
TGME49_005110	hypothetical protein	X	X	X
TGME49_005540	RNA helicase, putative	X	X	X
TGME49_007830	MORN repeat-containing protein	X	X	X
TGME49_007900	transcription factor IIIB subunit, putative	X	X	X
TGME49_008750	RWD domain-containing protein	X	X	X
TGME49_009680	hypothetical protein	X	X	X
TGME49_009960	glycan synthetase, putative	X	X	X
TGME49_011240	peptidyl-tRNA hydrolase PTH2 domain-containing protein	X	X	X
TGME49_011350	CBS domain-containing protein	X	X	X
TGME49_011450	hypothetical protein, conserved	X	X	X
TGME49_011640	hypothetical protein	X	X	X
TGME49_011650	hypothetical protein	X	X	X
TGME49_011690	ATP-dependent helicase, putative	X	X	X
TGME49_013040	hypothetical protein	X	X	X
TGME49_013770	RNA helicase, putative	X	X	X
TGME49_014240	bromodomain-containing protein	X	X	X
TGME49_014300	hypothetical protein	X	X	X
TGME49_015290	saccharopine dehydrogenase, putative	X	X	X
TGME49_015460	40S ribosomal protein S24, putative	X	X	X
TGME49_015700	phosphatidylinositol 3-kinase, putative	X	X	X
TGME49_015750	cytidine and deoxycytidylate deaminase zinc-binding region domain-containing protein	X	X	X
TGME49_016590	transportin, putative	X	X	X
TGME49_018220	CMGC kinase, CDK family TgPK2	X	X	X
TGME49_019630	NADPH-cytochrome p450 reductase, putative	X	X	X
TGME49_019640	hypothetical protein	X	X	X
TGME49_021470	hypothetical protein	X	X	X
TGME49_021680	hypothetical protein	X	X	X
TGME49_021710	TBC domain-containing protein	X	X	X
TGME49_021850	hypothetical protein	X	X	X
TGME49_021900	awp1 protein, putative	X	X	X
TGME49_022950	14 kDa phosphohistidine phosphatase, putative	X	X	X
TGME49_024220	serine/threonine protein phosphatase, putative	X	X	X
TGME49_025010	hypothetical protein	X	X	X
TGME49_025850	hypothetical protein	X	X	X
TGME49_025880	UDP-glucose 4-epimerase, putative	X	X	X
TGME49_026480	DNA topoisomerase III alpha, putative	X	X	X
TGME49_026580	hypothetical protein	X	X	X
TGME49_026770	cGMP-inhibited 3',5'-cyclic phosphodiesterase, putative	X	X	X
TGME49_027560	hypothetical protein	X	X	X
TGME49_027670	hypothetical protein	X	X	X
TGME49_028070	hypothetical protein	X	X	X
TGME49_028120	hypothetical protein	X	X	X
TGME49_029180	importin beta-3 subunit, putative	X	X	X
TGME49_032780	hypothetical protein	X	X	X
TGME49_033230	RNA binding motif-containing protein	X	X	X
TGME49_033410	WD domain, G-beta repeat-containing protein	X	X	X
TGME49_033430	hypothetical protein	X	X	X
TGME49_035020	coatomer protein complex subunit beta, putative	X	X	X
TGME49_035490	hypothetical protein	X	X	X
TGME49_035660	hypothetical protein, conserved	X	X	X
TGME49_035740	IMP dehydrogenase / GMP reductase domain containing protein	X	X	X
TGME49_036840	hypothetical protein	X	X	X
TGME49_036960	transmembrane domain-containing protein	X	X	X
TGME49_037160	hypothetical protein	X	X	X
TGME49_038000	cyclophilin, putative	X	X	X
TGME49_038040	thioredoxin, putative	X	X	X
TGME49_038050	tudor / staphylococcal nuclease domain-containing protein	X	X	X
TGME49_039590	WD domain, G-beta repeat-containing protein	X	X	X
TGME49_039930	nuclear associated protein, putative	X	X	X
TGME49_040740	syntaxin binding protein, putative	X	X	X
TGME49_040870	beta adaptin protein, putative	X	X	X
TGME49_041830	cyclophilin, putative	X	X	X
TGME49_041860	phosphatidylinositolglycan class A protein	X	X	X
TGME49_042640	hypothetical protein	X	X	X
TGME49_042660	vacuolar sorting protein 35, putative	X	X	X
TGME49_043460	hypothetical protein	X	X	X
TGME49_043490	bcs1 protein, putative	X	X	X
TGME49_043760	hypothetical protein, conserved	X	X	X
TGME49_044040	hypothetical protein, conserved	X	X	X
TGME49_044270	ABC transporter, putative	X	X	X
TGME49_044470	viral A-type inclusion protein repeat family	X	X	X
TGME49_045510	P-type ATPase, putative	X	X	X
TGME49_045730	phosphatidylinositol-4-phosphate 5-Kinase, putative	X	X	X
TGME49_046990	hypothetical protein	X	X	X
TGME49_047600	hypothetical protein, conserved	X	X	X
TGME49_048530	phosphatidylinositol 3- and 4-kinase domain-containing protein	X	X	X
TGME49_048740	hypothetical protein	X	X	X
TGME49_049260	CMGC kinase	X	X	X
TGME49_049440	hypothetical protein	X	X	X
TGME49_049650	apolipoprotein A-I binding protein, putative	X	X	X
TGME49_052990	hypothetical protein	X	X	X
TGME49_053170	zinc carboxypeptidase, putative	X	X	X
TGME49_053600	hypothetical protein	X	X	X
TGME49_053950	XAP5 protein, putative	X	X	X
TGME49_054710	hypothetical protein	X	X	X
TGME49_054830	hypothetical protein	X	X	X
TGME49_057510	aminoalcoholphosphotransferase, putative	X	X	X
TGME49_057770	SET domain-containing protein	X	X	X
TGME49_058110	N-acetylglucosaminylphosphatidylinositol deacetylase, putative	X	X	X
TGME49_058240	chromodomain helicase DNA binding protein, putative	X	X	X
TGME49_058480	hypothetical protein, conserved	X	X	X
TGME49_058630	hypothetical protein	X	X	X
TGME49_058770	UDP-N-acetyl-D-galactosamine*polypeptide N-acetylgalactosaminyltransferase T2	X	X	X
TGME49_058790	zinc finger (C3HC4 type RING finger) protein, putative	X	X	X
TGME49_059160	hypothetical protein	X	X	X
TGME49_059200	Na+/H+ antiporter, putative	X	X	X
TGME49_059530	UDP-N-acetyl-D-galactosamine*polypeptide N-acetylgalactosaminyltransferase T1, putative	X	X	X
TGME49_059920	hypothetical protein	X	X	X
TGME49_060210	hypothetical protein, conserved	X	X	X
TGME49_060410	hypothetical protein	X	X	X
TGME49_060420	HEC/Ndc80p family protein, putative	X	X	X
TGME49_060790	hypothetical protein	X	X	X
TGME49_061050	mitotic control protein dis3, putative	X	X	X
TGME49_061940	hydrolase, alpha/beta fold family domain containing protein	X	X	X
TGME49_062610	hypothetical protein	X	X	X
TGME49_062880	hypothetical protein	X	X	X
TGME49_063270	glycerophosphoryl diester phosphodiesterase family domain containing protein	X	X	X
TGME49_063840	hypothetical protein	X	X	X
TGME49_064450	DNA topoisomerase III beta-1, putative	X	X	X
TGME49_065010	glutamate 5-kinase, putative	X	X	X
TGME49_065270	hypothetical protein	X	X	X
TGME49_066140	sterol-regulatory element binding protein site 2 protease, putative	X	X	X
TGME49_067810	Rab 5	X	X	X
TGME49_068370	hypothetical protein	X	X	X
TGME49_069000	ABC transporter, putative	X	X	X
TGME49_069420	hypothetical protein, conserved	X	X	X
TGME49_070230	hypothetical protein	X	X	X
TGME49_070770	hypothetical protein	X	X	X
TGME49_070840	NAD(+) ADP-ribosyltransferase, putative	X	X	X
TGME49_070900	ATPase, AAA family domain-containing protein	X	X	X
TGME49_071000	hypothetical protein	X	X	X
TGME49_071110	hypothetical protein	X	X	X
TGME49_072350	poly(A)+ RNA export protein, putative	X	X	X
TGME49_072500	sugar transporter, putative	X	X	X
TGME49_073780	hypothetical protein, conserved	X	X	X
TGME49_074160	hypothetical protein	X	X	X
TGME49_075320	penicillin amidase domain-containing protein	X	X	X
TGME49_076190	CDP-alcohol phosphatidyltransferase domain-containing protein	X	X	X
TGME49_077870	hypothetical protein, conserved	X	X	X
TGME49_080490	ubiquitin conjugation factor, putative	X	X	X
TGME49_080690	DNA polymerase epsilon subunit, putative	X	X	X
TGME49_081410	pyrophosphate dependent phosphofructokinase, putative	X	X	X
TGME49_082130	hypothetical protein	X	X	X
TGME49_083860	leucine rich repeat protein, putative	X	X	X
TGME49_084010	DNA polymerase I, putative	X	X	X
TGME49_085270	DnaJ domain-containing protein	X	X	X
TGME49_085840	hypothetical protein	X	X	X
TGME49_085940	hypothetical protein	X	X	X
TGME49_087160	kinesin motor domain-containing protein, putative	X	X	X
TGME49_089200	hypothetical protein, conserved	X	X	X
TGME49_091310	vacuolar ATP synthase 22 kDa proteolipid subunit, putative	X	X	X
TGME49_092930	M protein, putative	X	X	X
TGME49_092990	hypothetical protein	X	X	X
TGME49_093770	chitinase class I, putative	X	X	X
TGME49_094180	tRNA (guanine-N(7)-)-methyltransferase, putative	X	X	X
TGME49_094440	hypothetical protein	X	X	X
TGME49_094550	dynein heavy chain, putative	X	X	X
TGME49_094630	PH domain-containing protein	X	X	X
TGME49_095340	UV excision repair protein rhp23, putative	X	X	X
TGME49_095900	cyclic nucleotide-binding domain-containing protein	X	X	X
TGME49_097510	hypothetical protein	X	X	X
TGME49_098020	DEAD-box ATP-dependent RNA helicase, putative	X	X	X
TGME49_099110	cleft lip and palate transmembrane protein 1, putative	X	X	X
TGME49_105200	hypothetical protein	X	X	X
TGME49_105340	hypothetical protein	X	X	X
TGME49_105470	hypothetical protein	X	X	X
TGME49_105940	peptidyl-prolyl cis-trans isomerase, putative	X	X	X
TGME49_106910	hypothetical protein	X	X	X
TGME49_107580	CBS domain multi-pass transmembrane protein, putative	X	X	X
TGME49_108580	lon protease, putative	X	X	X
TGME49_110270	hypothetical protein, conserved	X	X	X
TGME49_111660	SET domain-containing protein	X	X	X
TGME49_111870	WD repeat protein, putative	X	X	X
TGME49_111890	hypothetical protein	X	X	X
TGME49_112190	hypothetical protein	X	X	X
TGME49_112230	DNA topoisomerase II, putative	X	X	X
TGME49_112480	uracil phosphoribosyltransferase	X	X	X
TGME49_112520	tRNA delta(2)-isopentenylpyrophosphate transferase, putative	X	X	X
TGME49_113100	signal recognition particle 54 kda protein, putative	X	X	X
TGME49_113410	26S proteasome non-ATPase regulatory subunit 2, putative	X	X	X
TGME49_113690	hypothetical protein, conserved	X	X	X
TGME49_114090	proteasome subunit beta type 3, putative	X	X	X
TGME49_114400	branched-chain alpha-keto acid dehydrogenase E1 component beta chain, putative	X	X	X
TGME49_114950	NAD-dependent DNA ligase OB-fold domain containing protein	X	X	X
TGME49_115170	soluble liver antigen/liver pancreas antigen domain-containing protein	X	X	X
TGME49_115220	rhoptry protein, putative	X	X	X
TGME49_118510	N-ethylmaleimide-sensitive factor	X	X	X
TGME49_118620	tRNA-splicing endonuclease positive effector protein, putative	X	X	X
TGME49_119310	hypothetical protein	X	X	X
TGME49_119500	hypothetical protein, conserved	X	X	X
TGME49_119910	hypothetical protein	X	X	X
TGME49_120000	SCY kinase (incomplete catalytic triad)	X	X	X
TGME49_120260	transmembrane domain-containing protein	X	X	X
TGME49_120440	hypothetical protein	X	X	X
TGME49_120640	cyclophilin, putative	X	X	X
TGME49_120670	hypothetical protein, conserved	X	X	X
TGME49_000330	hypothetical protein, conserved	X	X
TGME49_001140	proline rich protein, putative	X	X
TGME49_001770	cullin 3, putative	X	X
TGME49_002040	hypothetical protein, conserved	X	X
TGME49_002060	hypothetical protein	X	X
TGME49_002070	hypothetical protein, conserved	X	X
TGME49_002130	hypothetical protein	X	X
TGME49_002180	hypothetical protein, conserved	X	X
TGME49_002410	hypothetical protein, conserved	X	X
TGME49_002460	diacylglycerol kinase, putative	X	X
TGME49_002480	hypothetical protein	X	X
TGME49_002540	3',5'-cyclic nucleotide phosphodiesterase, putative	X	X
TGME49_002630	AFG3 ATPase family protein	X	X
TGME49_002720	ribonuclease II RNB family protein	X	X
TGME49_002820	ubiquitin-conjugating enzyme E2, putative	X	X
TGME49_002840	zinc finger (C3HC4 type) / FHA domain-containing protein	X	X
TGME49_002950	hypothetical protein, conserved	X	X
TGME49_002980	hypothetical protein	X	X
TGME49_003140	dynein beta chain, flagellar outer arm, putative	X	X
TGME49_003170	replication factor-A C terminal domain-containing protein	X	X
TGME49_003220	ATP-dependent RNA helicase, putative	X	X
TGME49_003350	hypothetical protein	X	X
TGME49_003510	zinc finger (C3HC4 RING finger) protein, putative	X	X
TGME49_003910	TBC domain-containing protein	X	X
TGME49_003960	hypothetical protein	X	X
TGME49_004130	membrane-attack complex / perforin domain-containing protein	X	X
TGME49_005560	nascent polypeptide-associated complex alpha chain, putative	X	X
TGME49_005720	adenosine/AMP deaminase domain containing protein	X	X
TGME49_005740	hypothetical protein	X	X
TGME49_006470	dihydrolipoyl dehydrogenase, putative	X	X
TGME49_006490	metacaspase 1 precursor, putative	X	X
TGME49_006500	hypothetical protein	X	X
TGME49_006510	peptidase M16 domain containing protein	X	X
TGME49_006550	hypothetical protein	X	X
TGME49_007460	GTP-binding protein, putative	X	X
TGME49_007480	hypothetical protein	X	X
TGME49_007710	phosphatidylinositol synthase, putative	X	X
TGME49_007720	hypothetical protein	X	X
TGME49_007760	DnaJ domain-containing protein	X	X
TGME49_007960	hypothetical protein, conserved	X	X
TGME49_008040	aldo/keto reductase family oxidoreductase, putative	X	X
TGME49_008420	transporter, putative	X	X
TGME49_008860	hypothetical protein	X	X
TGME49_009020	hypothetical protein	X	X
TGME49_009160	glycylpeptide N-tetradecanoyltransferase, putative	X	X
TGME49_009450	TLD domain-containing protein	X	X
TGME49_009490	hypothetical protein	X	X
TGME49_009660	hypothetical protein	X	X
TGME49_009730	hypothetical protein	X	X
TGME49_009770	DNA repair helicase, putative	X	X
TGME49_009830	myosin heavy chain, putative	X	X
TGME49_009840	hypothetical protein	X	X
TGME49_009860	nucleolar phosphoprotein p130, putative	X	X
TGME49_009970	gamma-tubulin complex component 4, putative	X	X
TGME49_010360	DEAD/DEAH box helicase, putative	X	X
TGME49_010440	hypothetical protein, conserved	X	X
TGME49_010730	ATP-dependent protease ATP-binding subunit, putative	X	X
TGME49_010980	hypothetical protein, conserved	X	X
TGME49_011010	hypothetical protein	X	X
TGME49_011020	RNA-binding protein, putative	X	X
TGME49_011090	cysteine desulfurase, putative	X	X
TGME49_011230	translation initiation factor eIF-2B subunit alpha, putative	X	X
TGME49_011390	hypothetical protein	X	X
TGME49_011400	helicase, putative	X	X
TGME49_011410	hypothetical protein, conserved	X	X
TGME49_011440	hypothetical protein, conserved	X	X
TGME49_011480	GTP-binding protein EngA , putative	X	X
TGME49_011700	SAC3/GANP family protein	X	X
TGME49_012810	hypothetical protein	X	X
TGME49_012860	hypothetical protein	X	X
TGME49_012940	hypothetical protein	X	X
TGME49_013000	activator 1 36 kDa, putative	X	X
TGME49_013320	hypothetical protein	X	X
TGME49_013670	hypothetical protein	X	X
TGME49_013680	MmgE/PrpD family domain containing protein	X	X
TGME49_013740	methyltransferase domain containing protein	X	X
TGME49_013750	hypothetical protein	X	X
TGME49_013790	hypothetical protein	X	X
TGME49_013870	ubiquitin carboxyl-terminal hydrolase, putative	X	X
TGME49_013890	hypothetical protein, conserved	X	X
TGME49_014090	hypothetical protein	X	X
TGME49_014130	hypothetical protein	X	X
TGME49_014260	alpha-glucan water dikinase 1, putative	X	X
TGME49_014270	translation initiation factor IF-2, putative	X	X
TGME49_014350	GTP binding protein, putative	X	X
TGME49_014380	hypothetical protein	X	X
TGME49_014470	ulp1 protease family, C-terminal catalytic domain-containing protein	X	X
TGME49_014490	M16 family peptidase, putative	X	X
TGME49_014520	hypothetical protein	X	X
TGME49_014560	hypothetical protein	X	X
TGME49_014750	hypothetical protein	X	X
TGME49_014920	hypothetical protein	X	X
TGME49_014970	DNA replication licensing factor, putative	X	X
TGME49_014980	hypothetical protein	X	X
TGME49_015010	hypothetical protein	X	X
TGME49_015020	hypothetical protein, conserved	X	X
TGME49_015260	carbamoyl phosphate synthetase II	X	X
TGME49_015280	iron-sulfur subunit of succinate dehydrogenase, putative	X	X
TGME49_015590	succinate dehydrogenase (ubiquinone) flavoprotein subunit, mitochondrial, putative	X	X
TGME49_015600	hypothetical protein	X	X
TGME49_015690	hypothetical protein	X	X
TGME49_015740	hypothetical protein, conserved	X	X
TGME49_015990	helicase, putative	X	X
TGME49_016070	hypothetical protein	X	X
TGME49_016380	ATPase 2, putative	X	X
TGME49_016390	RNA methyltransferase, putative	X	X
TGME49_016620	EF hand domain-containing protein	X	X
TGME49_016630	hypothetical protein, conserved	X	X
TGME49_016780	hypothetical protein	X	X
TGME49_016870	excision repair protein rad15, putative	X	X
TGME49_016970	hypothetical protein, conserved	X	X
TGME49_017010	CD2 antigen cytoplasmic tail-binding protein 2, putative	X	X
TGME49_017210	hypothetical protein	X	X
TGME49_017220	zinc finger (C3HC4 RING finger) protein, putative	X	X
TGME49_017580	DNA-directed RNA polymerases III, 39 kDa polypeptide, putative	X	X
TGME49_017600	CAM kinase, CDPK family CAM kinase TgTPK5	X	X
TGME49_017910	DNA polymerase alpha catalytic subunit	X	X
TGME49_018190	hypothetical protein, conserved	X	X
TGME49_018200	UDP-N-acetylglucosamine pyrophosphorylase, putative	X	X
TGME49_018400	NEK kinase	X	X
TGME49_018410	60S acidic ribosomal protein P0	X	X
TGME49_018490	hypothetical protein	X	X
TGME49_018610	UPF0202 family protein	X	X
TGME49_018720	CAM kinase, CDPK family	X	X
TGME49_018780	phosphoserine aminotransferase, putative	X	X
TGME49_018800	hypothetical protein	X	X
TGME49_018810	histidyl tRNA synthetase 2	X	X
TGME49_018830	hypothetical protein	X	X
TGME49_018940	hypothetical protein	X	X
TGME49_019070	cAMP-dependent protein kinase regulatory subunit, putative	X	X
TGME49_019080	hypothetical protein	X	X
TGME49_019150	krr1 family, zinc finger-containing protein	X	X
TGME49_019260	cation-transporting ATPase, putative	X	X
TGME49_019430	threonyl-tRNA synthetase, putative	X	X
TGME49_019510	GTPase domain-containing protein	X	X
TGME49_019540	alanyl-tRNA synthetase, putative	X	X
TGME49_019600	hypothetical protein	X	X
TGME49_019700	DNA replication licensing factor, putative	X	X
TGME49_019710	hypothetical protein	X	X
TGME49_019790	U4/U6 small nuclear ribonucleoprotein, putative	X	X
TGME49_020190	hypothetical protein	X	X
TGME49_020230	leucine rich repeat protein, putative	X	X
TGME49_020300	ribosomal protein L15, putative	X	X
TGME49_020320	hypothetical protein	X	X
TGME49_020390	hypothetical protein	X	X
TGME49_020590	hypothetical protein	X	X
TGME49_020870	hypothetical protein	X	X
TGME49_020910	hypothetical protein	X	X
TGME49_020930	hypothetical protein, conserved	X	X
TGME49_021220	hypothetical protein	X	X
TGME49_021260	DAHP synthetase, putative	X	X
TGME49_021450	hypothetical protein, conserved	X	X
TGME49_021460	phosphoglycerate mutase family protein, putative	X	X
TGME49_021540	hypothetical protein	X	X
TGME49_021610	ubiquitin carboxyl-terminal hydrolase, putative	X	X
TGME49_021650	ATP-dependent RNA helicase, putative	X	X
TGME49_021670	transcription elongation factor FACT 140 kDa, putative	X	X
TGME49_021870	hypothetical protein	X	X
TGME49_021940	splicing factor 3a protein, putative	X	X
TGME49_022030	hypothetical protein	X	X
TGME49_022360	hypothetical protein	X	X
TGME49_022380	exportin 7, putative	X	X
TGME49_022660	hypothetical protein	X	X
TGME49_022670	hypothetical protein	X	X
TGME49_022720	glycogen synthase, putative	X	X
TGME49_022830	hypothetical protein	X	X
TGME49_022890	phosphoserine phosphatase, putative	X	X
TGME49_022960	SCY kinase-related protein (incomplete catalytic triad)	X	X
TGME49_023390	sec63 domain-containing DEAD/DEAH box helicase, putative	X	X
TGME49_023480	thrombospondin type 1 domain-containing protein	X	X
TGME49_023780	hypothetical protein	X	X
TGME49_023870	hypothetical protein	X	X
TGME49_023890	zinc finger (C3HC4 RING finger) protein, putative	X	X
TGME49_024030	hypothetical protein	X	X
TGME49_024190	phospholipid-transporting ATPase, P-type, putative	X	X
TGME49_024210	pseudouridylate synthase 1, putative	X	X
TGME49_024240	protein phosphatase 2C, putative	X	X
TGME49_024280	hypothetical protein	X	X
TGME49_024350	aminopeptidase N, putative	X	X
TGME49_024480	CMGC kinase, Lammer family	X	X
TGME49_024490	farnesyl pyrophosphate synthetase, putative	X	X
TGME49_024510	hypothetical protein	X	X
TGME49_024540	hypothetical protein	X	X
TGME49_024860	exosome complex exonuclease, putative	X	X
TGME49_024870	hypothetical protein	X	X
TGME49_024980	hypothetical protein	X	X
TGME49_025020	hypothetical protein	X	X
TGME49_025060	nnucleoredoxin, putative	X	X
TGME49_025130	hypothetical protein	X	X
TGME49_025200	trichohyalin, putative	X	X
TGME49_025210	hypothetical protein, conserved	X	X
TGME49_025260	DNA-directed RNA polymerase II largest subunit, putative	X	X
TGME49_025270	hypothetical protein	X	X
TGME49_025450	hypothetical protein	X	X
TGME49_025530	ZIP Zinc transporter domain-containing protein	X	X
TGME49_025770	Tyrosine kinase-like (TKL) protein	X	X
TGME49_026100	hypothetical protein	X	X
TGME49_026220	hypothetical protein	X	X
TGME49_026340	hypothetical protein, conserved	X	X
TGME49_026390	hypothetical protein	X	X
TGME49_026510	sec23/Sec24 helical domain-containing protein	X	X
TGME49_026600	syntaxin, putative	X	X
TGME49_026660	hypothetical protein	X	X
TGME49_026730	aconitate hydratase, putative	X	X
TGME49_026900	hypothetical protein	X	X
TGME49_026910	glycogen debranching enzyme, putative	X	X
TGME49_026980	hypothetical protein	X	X
TGME49_027000	hypothetical protein	X	X
TGME49_027060	hypothetical protein	X	X
TGME49_027140	hypothetical protein	X	X
TGME49_027260	RIO1 family domain-containing protein	X	X
TGME49_027350	hypothetical protein	X	X
TGME49_027580	hypothetical protein	X	X
TGME49_027610	hypothetical protein, conserved	X	X
TGME49_027800	hypothetical protein, conserved	X	X
TGME49_028080	hypothetical protein	X	X
TGME49_028200	vacuolar (H+)-ATPase G subunit domain-containing protein	X	X
TGME49_028280	hypothetical protein	X	X
TGME49_028370	hypothetical protein	X	X
TGME49_028460	hypothetical protein	X	X
TGME49_028690	phosphatidylinositol 3- and 4-kinase domain-containing protein	X	X
TGME49_028770	hypothetical protein, conserved	X	X
TGME49_029010	hypothetical protein	X	X
TGME49_029210	U2 small nuclear ribonucleoprotein, putative	X	X
TGME49_029290	kelch motif domain-containing protein	X	X
TGME49_029360	transaldolase, putative	X	X
TGME49_029460	SNF2 family helicase, putative	X	X
TGME49_029740	hypothetical protein, conserved	X	X
TGME49_029750	hypothetical protein	X	X
TGME49_029780	galactokinase, putative	X	X
TGME49_030000	hypothetical protein	X	X
TGME49_030060	acetyltransferase domain-containing protein	X	X
TGME49_030090	hypothetical protein	X	X
TGME49_030220	hypothetical protein	X	X
TGME49_030440	zinc finger (CHY type) protein, putative	X	X
TGME49_030490	phosphatidylinositol-4-phosphate 5-kinase, putative	X	X
TGME49_030500	hypothetical protein	X	X
TGME49_030570	hypothetical protein	X	X
TGME49_030680	hypothetical protein	X	X
TGME49_030700	hypothetical protein, conserved	X	X
TGME49_030820	transmembrane domain-containing protein	X	X
TGME49_030830	dynein heavy chain, putative	X	X
TGME49_030940	hypothetical protein	X	X
TGME49_030960	splicing factor 3B subunit 3, putative	X	X
TGME49_030980	myosin head motor domain-containing protein TgMyo I	X	X
TGME49_031020	hypothetical protein	X	X
TGME49_031170	chromosome condensation protein, putative	X	X
TGME49_031200	hypothetical protein	X	X
TGME49_031220	hypothetical protein	X	X
TGME49_031480	translational activator, putative	X	X
TGME49_031600	importin, putative	X	X
TGME49_031870	TPR domain-containing protein	X	X
TGME49_031930	hypothetical protein	X	X
TGME49_031940	thiF family domain-containing protein	X	X
TGME49_031970	pre-mRNA splicing factor PRP8, putative	X	X
TGME49_032050	DnaJ domain-containing protein	X	X
TGME49_032060	peptidase family T4, putative	X	X
TGME49_032110	hypothetical protein	X	X
TGME49_032120	hypothetical protein, conserved	X	X
TGME49_032190	sec7 domain-containing protein	X	X
TGME49_032250	peroxisomal catalase	X	X
TGME49_032360	RNA polymerase Rpb1 C-terminal repeat domain-containing protein / exonuclease domain-containing protein	X	X
TGME49_032380	WD-40 repeat protein, putative	X	X
TGME49_032450	DNA repair protein RAD54, putative	X	X
TGME49_032830	vacuolar proton-translocating ATPase subunit, putative	X	X
TGME49_033000	supt5h protein, putative	X	X
TGME49_033010	CMGC kinase, MAPK family TgMAPK2	X	X
TGME49_033190	hypothetical protein, conserved	X	X
TGME49_033260	GTP-binding protein, putative	X	X
TGME49_033300	rhoGAP protein, putative	X	X
TGME49_033710	sulfate transporter, putative	X	X
TGME49_033750	hypothetical protein	X	X
TGME49_033760	hypothetical protein, conserved	X	X
TGME49_033770	Ca2+-ATPase, putative	X	X
TGME49_033810	hypothetical protein	X	X
TGME49_033930	poly(A)-specific ribonuclease, putative	X	X
TGME49_034250	neurofilament triplet M protein, putative	X	X
TGME49_034340	hypothetical protein, conserved	X	X
TGME49_034430	ATPase, AAA family domain-containing protein	X	X
TGME49_034560	hypothetical protein	X	X
TGME49_034920	hypothetical protein	X	X
TGME49_034980	hypothetical protein	X	X
TGME49_035340	hypothetical protein	X	X
TGME49_035380	hypothetical protein	X	X
TGME49_035400	hypothetical protein, conserved	X	X
TGME49_035560	hypothetical protein	X	X
TGME49_035610	ATPase, AAA family domain-containing protein	X	X
TGME49_035680	M16 family peptidase, putative	X	X
TGME49_035700	sedoheptulose-1,7 bisphosphatase, putative	X	X
TGME49_035710	hypothetical protein	X	X
TGME49_035910	hypothetical protein	X	X
TGME49_035980	IBR domain-containing protein	X	X
TGME49_036110	autophagocytosis associated protein, putative	X	X
TGME49_036280	hypothetical protein	X	X
TGME49_036970	SNF2 family N-terminal domain containing protein	X	X
TGME49_037000	hypothetical protein, conserved	X	X
TGME49_037110	replication factor C small subunit, putative	X	X
TGME49_037500	protein phosphatase 2C, putative	X	X
TGME49_037530	hypothetical protein	X	X
TGME49_037560	nifU protein, putative	X	X
TGME49_037830	DNA polymerase I, putative	X	X
TGME49_037870	hypothetical protein, conserved	X	X
TGME49_037890	CAM kinase, CDPK family	X	X
TGME49_038070	PKC-interacting cousin of thioredoxin, putative	X	X
TGME49_038190	DNA-directed RNA polymerase II, putative	X	X
TGME49_038230	serine/threonine protein phosphatase, putative	X	X
TGME49_039020	ATP-binding cassette protein subfamily B member 2	X	X
TGME49_039050	hypothetical protein, conserved	X	X
TGME49_039350	hypothetical protein	X	X
TGME49_039410	RRM domain-containing protein	X	X
TGME49_039440	protein kinase (incomplete catalytic triad)	X	X
TGME49_039470	hypothetical protein	X	X
TGME49_039480	RNB-like protein domain containing protein	X	X
TGME49_039490	mitochondrial branched-chain alpha-keto acid dehydrogenase E1, putative	X	X
TGME49_039580	hypothetical protein	X	X
TGME49_039700	hypothetical protein	X	X
TGME49_039720	ribosomal protein L24, putative	X	X
TGME49_039870	AMP-activated protein kinase subunit, putative	X	X
TGME49_040220	hypothetical protein	X	X
TGME49_040420	protein kinase (incomplete catalytic triad)	X	X
TGME49_040910	C2 domain-containing protein	X	X
TGME49_040970	hypothetical protein, conserved	X	X
TGME49_041140	DEAD/DEAH box helicase, putative	X	X
TGME49_041870	glutamyl-tRNA synthetase, putative	X	X
TGME49_042000	hypothetical protein	X	X
TGME49_042670	hypothetical protein	X	X
TGME49_042690	hypothetical protein	X	X
TGME49_042720	hypothetical protein	X	X
TGME49_042790	trichohyalin, putative	X	X
TGME49_042800	TGF-beta-inducible nuclear protein 1, putative	X	X
TGME49_042890	hypothetical protein	X	X
TGME49_043210	hypothetical protein	X	X
TGME49_043250	myosin, putative	X	X
TGME49_043300	hypothetical protein	X	X
TGME49_043440	GCN5b	X	X
TGME49_043450	Ras family domain-containing protein	X	X
TGME49_043530	PPR repeat-containing protein	X	X
TGME49_043590	endonuclease/exonuclease/phosphatase domain-containing protein	X	X
TGME49_043920	DNA replication licensing factor, putative	X	X
TGME49_043930	hypothetical protein	X	X
TGME49_043970	hypothetical protein	X	X
TGME49_044060	ankyrin repeat-containing protein	X	X
TGME49_044120	protamine P1 protein, putative	X	X
TGME49_044200	2-oxoglutarate dehydrogenase, putative	X	X
TGME49_044290	adaptin N terminal region domain-containing protein	X	X
TGME49_044350	DnaJ domain-containing protein	X	X
TGME49_044640	hypothetical protein	X	X
TGME49_044700	ATP-NAD kinase domain-containing protein	X	X
TGME49_044840	zinc knuckle domain-containing protein	X	X
TGME49_045440	hypothetical protein	X	X
TGME49_045570	origin recognition complex subunit 2, putative	X	X
TGME49_045620	ubiquitin / ribosomal protein S27a fusion protein, putative	X	X
TGME49_045660	hypothetical protein, conserved	X	X
TGME49_045720	helicase conserved C-terminal domain-containing protein	X	X
TGME49_045750	WD domain-containing protein	X	X
TGME49_046160	zinc finger (C3HC4 RING finger) protein, putative	X	X
TGME49_046340	DnaJ domain-containing protein	X	X
TGME49_046460	hypothetical protein	X	X
TGME49_046610	hypothetical protein	X	X
TGME49_046630	hypothetical protein	X	X
TGME49_046690	1,4-alpha-glucan branching enzyme, putative	X	X
TGME49_046800	acylamino-acid-releasing enzyme, putative	X	X
TGME49_046980	hypothetical protein	X	X
TGME49_047060	hypothetical protein	X	X
TGME49_047170	hypothetical protein	X	X
TGME49_047190	thrombospondin type 1 domain-containing protein	X	X
TGME49_047200	hypothetical protein	X	X
TGME49_047240	ubiquitin carboxyl-terminal hydrolase isozyme L5, putative	X	X
TGME49_047250	WD domain, G-beta repeat domain containing protein	X	X
TGME49_047270	hypothetical protein	X	X
TGME49_047330	hypothetical protein	X	X
TGME49_047370	hypothetical protein	X	X
TGME49_047470	nucleolar protein 5A, putative	X	X
TGME49_047540	ABC transporter, putative	X	X
TGME49_047690	p-type ATPase2, putative	X	X
TGME49_048150	hypothetical protein	X	X
TGME49_048160	ATP-dependent DNA helicase II, 70 kDa subunit, putative	X	X
TGME49_048170	hypothetical protein	X	X
TGME49_048290	WD domain-containing protein	X	X
TGME49_048340	GTP-binding nuclear protein RAN/TC4, putative	X	X
TGME49_048410	hypothetical protein	X	X
TGME49_048550	SPX domain-containing protein	X	X
TGME49_048750	hypothetical protein	X	X
TGME49_048830	phospholipase C delta 1	X	X
TGME49_048950	mitochondrial carrier domain-containing protein	X	X
TGME49_048960	hypothetical protein	X	X
TGME49_049030	endonuclease/exonuclease/phosphatase domain-containing protein	X	X
TGME49_049170	ras family domain-containing protein	X	X
TGME49_049310	hypothetical protein	X	X
TGME49_049320	NADPH-dependent oxidoreductase, putative	X	X
TGME49_049330	DNA repair protein rad10 domain-containing protein	X	X
TGME49_049530	exportin, putative	X	X
TGME49_049550	hypothetical protein	X	X
TGME49_049570	hypothetical protein	X	X
TGME49_049730	hypothetical protein	X	X
TGME49_049790	hypothetical protein	X	X
TGME49_049840	dynein heavy chain domain containing protein	X	X
TGME49_050050	hypothetical protein	X	X
TGME49_050070	hypothetical protein	X	X
TGME49_050680	TBC domain-containing kinase (incomplete catalytic triad)	X	X
TGME49_050840	hypothetical protein	X	X
TGME49_051390	nitrite reductase small subunit, putative	X	X
TGME49_051400	transmembrane protein, putative	X	X
TGME49_051410	hypothetical protein	X	X
TGME49_051610	hypothetical protein	X	X
TGME49_051850	serine/threonine protein phosphatase 5, putative	X	X
TGME49_052380	hypothetical protein	X	X
TGME49_052460	GPI transamidase 8, putative	X	X
TGME49_053040	actin-like family protein ARP4a, putative	X	X
TGME49_053320	hypothetical protein, conserved	X	X
TGME49_053360	hypothetical protein	X	X
TGME49_053400	hypothetical protein	X	X
TGME49_053420	hypothetical protein, conserved	X	X
TGME49_053440	CMCG kinase (incomplete catalytic triad)	X	X
TGME49_053570	hypothetical protein	X	X
TGME49_053940	CAM kinase (incomplete catalytic triad)	X	X
TGME49_053960	short chain dehydrogenase domain-containing protein	X	X
TGME49_054010	serine carboxypeptidase S28, putative	X	X
TGME49_054050	OPA3 domain-containing protein	X	X
TGME49_054200	glycyl-tRNA synthetase, putative	X	X
TGME49_054370	adenylate and guanylate cyclase catalytic domain-containing protein	X	X
TGME49_054490	hypothetical protein	X	X
TGME49_054880	alpha-galactosidase A, putative	X	X
TGME49_055180	ubiquitin carboxyl-terminal hydrolase, putative	X	X
TGME49_055190	myosin C	X	X
TGME49_055880	hypothetical protein	X	X
TGME49_055960	hypothetical protein	X	X
TGME49_056830	hypothetical protein	X	X
TGME49_056840	hypothetical protein, conserved	X	X
TGME49_057020	hypothetical protein	X	X
TGME49_057080	cAMP-specific 3',5'-cyclic phosphodiesterase, putative	X	X
TGME49_057180	DNA repair protein Rad50, putative	X	X
TGME49_057300	hypothetical protein	X	X
TGME49_057500	hypothetical protein	X	X
TGME49_057630	methylenetetrahydrofolate dehydrogenase, putative	X	X
TGME49_057730	methionine aminopeptidase, putative	X	X
TGME49_058070	signal recognition particle, putative	X	X
TGME49_058130	Ras family domain-containing protein	X	X
TGME49_058160	hypothetical protein	X	X
TGME49_058440	hypothetical protein, conserved	X	X
TGME49_058830	hypothetical protein	X	X
TGME49_059120	hypothetical protein	X	X
TGME49_059170	hypothetical protein	X	X
TGME49_059230	hypothetical protein	X	X
TGME49_059720	hypothetical protein, conserved	X	X
TGME49_059860	hypothetical protein	X	X
TGME49_059900	hypothetical protein, conserved	X	X
TGME49_059980	DnaJ domain-containing protein	X	X
TGME49_059990	SAC3/GANP domain-containing protein	X	X
TGME49_060170	elongation factor G, putative	X	X
TGME49_060270	hypothetical protein	X	X
TGME49_060310	ATP-binding cassette protein subfamily B member 1	X	X
TGME49_060320	hypothetical protein, conserved	X	X
TGME49_060360	GTP-binding protein, putative	X	X
TGME49_060470	C2 domain-containing protein	X	X
TGME49_060540	hypothetical protein	X	X
TGME49_060600	pumilio-family RNA binding repeat domain-containing protein	X	X
TGME49_060630	DnaJ domain-containing protein	X	X
TGME49_060640	autophagy protein APG9, putative	X	X
TGME49_060670	centrin, putative	X	X
TGME49_061020	axonemal dynein heavy chain, putative	X	X
TGME49_061080	hypothetical protein, conserved	X	X
TGME49_061210	26S proteasome non-ATPase regulatory subunit, putative	X	X
TGME49_061230	ankyrin repeat-containing protein	X	X
TGME49_061480	phosphatidylserine synthase, putative	X	X
TGME49_061520	nucleolar GTP-binding protein, putative	X	X
TGME49_061800	helicase, putative	X	X
TGME49_061990	hypothetical protein	X	X
TGME49_062030	ALG6, ALG8 glycosyltransferase family domain-containing protein	X	X
TGME49_062060	protein kinase, putative	X	X
TGME49_062070	ribosomal RNA assembly protein, putative	X	X
TGME49_062140	protein phosphatase methylesterase 1, putative	X	X
TGME49_062700	TPR domain containing protein	X	X
TGME49_062830	hypothetical protein	X	X
TGME49_063060	26S proteasome non-ATPase regulatory subunit 1, putative	X	X
TGME49_063070	CMGC kinase, CK2 family	X	X
TGME49_063140	DNA excision repair protein, putative	X	X
TGME49_063180	myosin D, putative	X	X
TGME49_063200	hypothetical protein	X	X
TGME49_063360	hypothetical protein	X	X
TGME49_063370	hypothetical protein	X	X
TGME49_063430	NAD binding domain of 6-phosphogluconate dehydrogenase, putative	X	X
TGME49_063500	vacuolar protein sorting 26, putative	X	X
TGME49_063510	gamma-tubulin complex component 2, putative	X	X
TGME49_063710	sterol O-acyltransferase, putative	X	X
TGME49_063730	glycerol-3-phosphate dehydrogenase, putative	X	X
TGME49_063740	ATP-binding cassette, putative	X	X
TGME49_064090	hypothetical protein	X	X
TGME49_064120	hypothetical protein	X	X
TGME49_064220	hypothetical protein	X	X
TGME49_064440	signal recognition particle receptor subunit beta, putative	X	X
TGME49_064590	hypothetical protein	X	X
TGME49_064610	heterogeneous nuclear ribonucleoprotein A3, putative	X	X
TGME49_064650	hypothetical protein	X	X
TGME49_064660	SRS domain-containing, N-acetylglucosamine-phosphate mutase, putative	X	X
TGME49_064720	hypothetical protein	X	X
TGME49_064830	hypothetical protein	X	X
TGME49_064840	DEAD/DEAH box helicase, putative	X	X
TGME49_065020	hypothetical protein	X	X
TGME49_065080	tubulin-tyrosine ligase family domain containing protein	X	X
TGME49_065110	hypothetical protein	X	X
TGME49_065140	hypothetical protein	X	X
TGME49_065150	hypothetical protein	X	X
TGME49_065190	hypothetical protein, conserved	X	X
TGME49_065220	co-chaperone GrpE, putative	X	X
TGME49_065240	hypothetical protein	X	X
TGME49_065520	hypothetical protein	X	X
TGME49_065850	hypothetical protein	X	X
TGME49_066000	phosphatidylinositol 3- and 4-kinase domain-containing protein	X	X
TGME49_066280	beta-adaptin-like protein, putative	X	X
TGME49_066310	hypothetical protein	X	X
TGME49_066370	BT1 transmembrane domain-containing protein	X	X
TGME49_066400	hypothetical protein	X	X
TGME49_066750	hypothetical protein, conserved	X	X
TGME49_067030	helicase, putative	X	X
TGME49_067040	hypothetical protein, conserved	X	X
TGME49_067100	protein phosphatase 2C, putative	X	X
TGME49_067450	hypothetical protein	X	X
TGME49_067660	hypothetical protein	X	X
TGME49_067710	hypothetical protein	X	X
TGME49_067720	hypothetical protein	X	X
TGME49_067800	dynamin-like protein, putative	X	X
TGME49_067820	electron transfer flavoprotein beta-subunit, putative	X	X
TGME49_068590	rhomboid-like protease 4	X	X
TGME49_068620	41-3 antigen, putative	X	X
TGME49_069060	hypothetical protein	X	X
TGME49_069150	zinc finger DHHC domain-containing protein	X	X
TGME49_069200	crooked neck-like protein 1, putative	X	X
TGME49_069320	hypothetical protein	X	X
TGME49_069390	hypothetical protein	X	X
TGME49_069460	serine/threonine protein phosphatase domain-containing protein	X	X
TGME49_069650	hypothetical protein	X	X
TGME49_069660	TFIIH basal transcription factor complex helicase XPB subunit, putative	X	X
TGME49_070100	hypothetical protein	X	X
TGME49_070140	mitosis protein, putative	X	X
TGME49_070150	hypothetical protein	X	X
TGME49_070200	hypothetical protein	X	X
TGME49_070570	hypothetical protein	X	X
TGME49_070710	hypothetical protein	X	X
TGME49_070730	hypothetical protein	X	X
TGME49_070860	adenylate cyclase, putative	X	X
TGME49_070870	hypothetical protein	X	X
TGME49_070880	RNA binding motif-containing protein	X	X
TGME49_071020	hypothetical protein, conserved	X	X
TGME49_071100	hypothetical protein	X	X
TGME49_071120	endonuclease/exonuclease/phosphatase domain-containing protein	X	X
TGME49_071380	hypothetical protein	X	X
TGME49_071400	tRNA intron endonuclease, catalytic C-terminal domain subfamily, putative	X	X
TGME49_071430	hypothetical protein	X	X
TGME49_071470	hypothetical protein	X	X
TGME49_071740	hypothetical protein	X	X
TGME49_071770	hypothetical protein	X	X
TGME49_071920	hypothetical protein	X	X
TGME49_072000	hypothetical protein	X	X
TGME49_072290	pyruvate dehydrogenase E1 beta subunit, putative	X	X
TGME49_072340	hypothetical protein	X	X
TGME49_072390	hypothetical protein	X	X
TGME49_072400	casein kinase II beta chain, putative	X	X
TGME49_072550	hypothetical protein	X	X
TGME49_072640	translation initiation factor eIF-2B epsilon subunit, putative	X	X
TGME49_072670	peptidase family M3 domain containing protein	X	X
TGME49_072770	hypothetical protein, conserved	X	X
TGME49_072890	RNA recognition motif domain-containing protein	X	X
TGME49_073140	radical SAM domain-containing protein	X	X
TGME49_073290	mpv17 / PMP22 family domain-containing protein	X	X
TGME49_073320	hypothetical protein	X	X
TGME49_073370	coatomer gamma 2-subunit protein, putative	X	X
TGME49_073390	hypothetical protein	X	X
TGME49_073400	hypothetical protein	X	X
TGME49_073450	sufB/sufD domain-containing protein	X	X
TGME49_073500	signal transduction protein, putative	X	X
TGME49_073560	kinesin heavy chain, putative	X	X
TGME49_073570	hypothetical protein	X	X
TGME49_073580	hypothetical protein	X	X
TGME49_073800	hypothetical protein, conserved	X	X
TGME49_074010	hypothetical protein	X	X
TGME49_074120	hypothetical protein, conserved	X	X
TGME49_074130	hypothetical protein	X	X
TGME49_075410	hypothetical protein, conserved	X	X
TGME49_075640	ppg3, putative	X	X
TGME49_075740	hypothetical protein, conserved	X	X
TGME49_075840	hypothetical protein	X	X
TGME49_076100	hypothetical protein	X	X
TGME49_076170	phosphatidylinositol 3- and 4-kinase domain-containing protein	X	X
TGME49_076180	bromodomain-containing protein	X	X
TGME49_077000	transport protein Sec24, putative	X	X
TGME49_077100	hypothetical protein	X	X
TGME49_077510	dynein intermediate chain, putative	X	X
TGME49_077540	hypothetical protein	X	X
TGME49_077550	uvrD/REP helicase domain-containing protein	X	X
TGME49_077790	hypothetical protein	X	X
TGME49_077850	trypsin, putative	X	X
TGME49_077860	hypothetical protein	X	X
TGME49_077890	hypothetical protein, conserved	X	X
TGME49_077970	dolichol-phosphate mannosyltransferase, putative	X	X
TGME49_078030	hypothetical protein	X	X
TGME49_078050	proteasome subunit alpha type 1, putative	X	X
TGME49_078130	hypothetical protein	X	X
TGME49_078220	hypothetical protein	X	X
TGME49_078440	transcription regulatory protein SNF2, putative	X	X
TGME49_078500	ftsJ-like methyltransferase domain-containing protein	X	X
TGME49_078550	elongation factor Tu GTP-binding domain-containing protein	X	X
TGME49_078640	protein inhibitor of activated STAT protein, putative	X	X
TGME49_078660	P-type Ca(2+)-ATPase, putative	X	X
TGME49_078830	glucose-6-phosphate dehydrogenase, putative	X	X
TGME49_078870	myosin F (TgMyoF) protein	X	X
TGME49_078890	hypothetical protein	X	X
TGME49_078970	ICE-like protease (caspase) p20 domain-containing protein	X	X
TGME49_079300	hypothetical protein	X	X
TGME49_080390	hypothetical protein	X	X
TGME49_080410	3',5'-cyclic phosphodiesterase, putative	X	X
TGME49_080610	signal recognition particle protein, putative	X	X
TGME49_080700	lysine decarboxylase, putative	X	X
TGME49_080770	regulator of chromosome condensation domain-containing protein	X	X
TGME49_081450	CAM kinase, CDPK family	X	X
TGME49_081520	zinc finger (C3HC4 RING finger) protein, putative	X	X
TGME49_081550	hypothetical protein, conserved	X	X
TGME49_081570	hypothetical protein	X	X
TGME49_081630	hydroxyacylglutathione hydrolase, putative	X	X
TGME49_082090	hypothetical protein	X	X
TGME49_082140	hypothetical protein	X	X
TGME49_082180	hypothetical protein	X	X
TGME49_083700	phosphatidylinositol 3- and 4-kinase domain-containing protein	X	X
TGME49_083720	phosphotyrosyl phosphatase activator, putative	X	X
TGME49_083730	endomembrane domain-containing protein	X	X
TGME49_083750	hypothetical protein, conserved	X	X
TGME49_083760	hypothetical protein	X	X
TGME49_083780	glucose-6-phosphate isomerase	X	X
TGME49_083820	glycine cleavage T-protein domain containing protein	X	X
TGME49_083880	RNA binding motif-containing protein	X	X
TGME49_083890	hypothetical protein, conserved	X	X
TGME49_083900	origin recognition complex 1 protein, putative	X	X
TGME49_084050	DEAH-box RNA/DNA helicase, putative	X	X
TGME49_084170	zinc finger DHHC domain-containing protein	X	X
TGME49_084190	pyruvate carboxylase, putative	X	X
TGME49_084600	plasma-membrane H+-ATPase, putative	X	X
TGME49_085170	hypothetical protein	X	X
TGME49_085180	hypothetical protein	X	X
TGME49_085190	zinc finger (C3HC4 RING finger) protein, putative	X	X
TGME49_085230	PRP38 family domain-containing protein	X	X
TGME49_085440	hypothetical protein	X	X
TGME49_085660	DEAD/DEAH box helicase domain-containing protein	X	X
TGME49_085760	peptidyl-prolyl cis-trans isomerase H, putative	X	X
TGME49_085800	hypothetical protein, conserved	X	X
TGME49_085990	filamin, putative	X	X
TGME49_086180	methionine tRNA synthetase, putative	X	X
TGME49_086210	serine/threonine protein phosphatase, putative	X	X
TGME49_086220	GDP-L-fucose synthetase, putative	X	X
TGME49_086280	hypothetical protein	X	X
TGME49_086290	hypothetical protein	X	X
TGME49_086410	hypothetical protein	X	X
TGME49_086750	MA3 domain protein	X	X
TGME49_086930	dynein heavy chain, putative	X	X
TGME49_087480	hypothetical protein	X	X
TGME49_088040	hypothetical protein	X	X
TGME49_088060	hypothetical protein, conserved	X	X
TGME49_088180	hypothetical protein	X	X
TGME49_088460	hypothetical protein	X	X
TGME49_088700	chromosome segregation protein smc1, putative	X	X
TGME49_088940	hypothetical protein	X	X
TGME49_089120	glutamic acid-rich protein, putative	X	X
TGME49_089280	hypothetical protein	X	X
TGME49_089310	cullin family protein	X	X
TGME49_089350	white protein, putative	X	X
TGME49_089780	ATP-dependent heat shock protein, putative	X	X
TGME49_089880	hypothetical protein	X	X
TGME49_089950	hypothetical protein	X	X
TGME49_090020	hypothetical protein	X	X
TGME49_090030	hypothetical protein, conserved	X	X
TGME49_090160	sortilin, putative	X	X
TGME49_090290	ubiquitin-activating enzyme E1, putative	X	X
TGME49_090580	ABC transporter, putative	X	X
TGME49_090730	hypothetical protein, conserved	X	X
TGME49_090940	endomembrane domain70-containing protein	X	X
TGME49_090950	clathrin heavy chain, putative	X	X
TGME49_090960	phosphoglucan, water dikinase protein, putative	X	X
TGME49_091000	PHD-finger domain-containing protein	X	X
TGME49_091020	IQ calmodulin-binding motif domain-containing protein	X	X
TGME49_091320	hypothetical protein	X	X
TGME49_091680	protein transport protein Sec23, putative	X	X
TGME49_091950	RNA binding motif-containing protein	X	X
TGME49_091980	ubiquitin-transferase domain-containing protein	X	X
TGME49_091990	hypothetical protein	X	X
TGME49_092920	heat shock protein 90, putative	X	X
TGME49_093040	hypothetical protein	X	X
TGME49_093060	SPRY domain-containing protein	X	X
TGME49_093320	hypothetical protein	X	X
TGME49_093380	hypothetical protein	X	X
TGME49_093460	DNA ligase, putative	X	X
TGME49_093550	hypothetical protein	X	X
TGME49_093590	3-oxoacyl-[acyl-carrier-protein] synthase, putative	X	X
TGME49_093710	hypothetical protein	X	X
TGME49_093820	calpain family cysteine protease domain-containing protein	X	X
TGME49_093840	hypothetical protein	X	X
TGME49_094190	hypothetical protein, conserved	X	X
TGME49_094270	arginine methyltransferase protein, putative	X	X
TGME49_094280	E3 ubiquitin-protein ligase, putative	X	X
TGME49_094350	DEAD/DEAH box helicase, putative	X	X
TGME49_094430	hypothetical protein, conserved	X	X
TGME49_094670	eukaryotic translation initiation factor 3, putative	X	X
TGME49_094740	armadillo/beta-catenin-like repeat-containing protein	X	X
TGME49_094920	general transcription factor IIH polypeptide 2, putative	X	X
TGME49_095040	importin subunit beta-1, putative	X	X
TGME49_095330	hypothetical protein	X	X
TGME49_095480	hypothetical protein	X	X
TGME49_095710	ubiquitin-transferase domain-containing protein	X	X
TGME49_095760	CAM kinase, CDPK family	X	X
TGME49_097150	MORN repeat-containing protein	X	X
TGME49_097200	hypothetical protein	X	X
TGME49_097210	hypothetical protein	X	X
TGME49_097320	hypothetical protein, conserved	X	X
TGME49_097330	hypothetical protein	X	X
TGME49_097500	TCP-1/cpn60 family chaperonin, putative	X	X
TGME49_097750	hypothetical protein	X	X
TGME49_097800	structural maintenance of chromosomes protein, putative	X	X
TGME49_098970	LSM domain-containing protein	X	X
TGME49_099170	ATPase, AAA family domain-containing protein	X	X
TGME49_099810	cysteinyl-tRNA synthetase, putative	X	X
TGME49_100030	hypothetical protein	X	X
TGME49_100100	rhoptry neck protein 2	X	X
TGME49_100250	mtN3/saliva family domain-containing protein	X	X
TGME49_101000	hypothetical protein	X	X
TGME49_101220	hypothetical protein	X	X
TGME49_101270	Tyrosine kinase-like (TKL) protein	X	X
TGME49_101380	GTP-binding protein TypA, putative	X	X
TGME49_101440	CAM kinase, CDPK family TgCDPK1	X	X
TGME49_101450	T-cell immunomodulatory protein, putative	X	X
TGME49_104650	hypothetical protein	X	X
TGME49_104890	hypothetical protein	X	X
TGME49_104970	CAM kinase, CDPK family TgPK1	X	X
TGME49_104990	guanylate binding protein, putative	X	X
TGME49_105020	hypothetical protein	X	X
TGME49_105140	patatin-like phospholipase domain-containing protein	X	X
TGME49_105310	DNA excision repair protein, putative	X	X
TGME49_105640	RNA-metabolising metallo-beta-lactamase domain-containing protein	X	X
TGME49_105750	nucleolar GTP-binding protein NOG2, putative	X	X
TGME49_105820	calcyclin binding protein, putative	X	X
TGME49_105850	RNA binding protein, putative	X	X
TGME49_105860	CAM kinase, CDPK family TgCDPK1_2 (TGTPK4)	X	X
TGME49_105930	hypothetical protein	X	X
TGME49_106020	hypothetical protein	X	X
TGME49_106030	hypothetical protein	X	X
TGME49_106310	structural maintenance of chromosome domain-containing protein	X	X
TGME49_106340	dynein gamma chain, flagellar outer arm, putative	X	X
TGME49_106360	hypothetical protein	X	X
TGME49_106960	phenylalanyl-tRNA synthetase beta chain, putative	X	X
TGME49_107770	pantothenate kinase, putative	X	X
TGME49_107980	GTP-binding protein lepA, putative	X	X
TGME49_107990	hypothetical protein	X	X
TGME49_108060	hypothetical protein	X	X
TGME49_108920	U2 small nuclear ribonucleoprotein auxiliary factor U2AF	X	X
TGME49_108930	ribosomal protein L33, putative	X	X
TGME49_109370	adaptin, putative	X	X
TGME49_109420	C2 domain-containing protein	X	X
TGME49_109580	hypothetical protein, conserved	X	X
TGME49_109790	hypothetical protein	X	X
TGME49_109800	small nuclear ribonucleoprotein U1A, putative	X	X
TGME49_109850	hypothetical protein	X	X
TGME49_109980	dynein-1-alpha heavy chain, flagellar inner arm I1 complex, putative	X	X
TGME49_110170	hypothetical protein	X	X
TGME49_110180	hypothetical protein, conserved	X	X
TGME49_110300	hypothetical protein	X	X
TGME49_110320	calnexin, putative	X	X
TGME49_110390	hypothetical protein	X	X
TGME49_110460	RAB6 protein	X	X
TGME49_110520	calcium/calmodulin-dependent 3', 5'-cyclic nucleotide phosphodiesterase, putative	X	X
TGME49_110530	helicase, putative	X	X
TGME49_110540	hypothetical protein, conserved	X	X
TGME49_110560	hypothetical protein	X	X
TGME49_110620	hypothetical protein	X	X
TGME49_110860	hypothetical protein, conserved	X	X
TGME49_110970	hypothetical protein	X	X
TGME49_111060	hypothetical protein	X	X
TGME49_111070	hypothetical protein, conserved	X	X
TGME49_111080	cation channel family domain-containing protein	X	X
TGME49_111160	PWI domain-containing protein	X	X
TGME49_111230	hypothetical protein, conserved	X	X
TGME49_111270	hypothetical protein	X	X
TGME49_111290	protein tyrosine phosphatase-like domian-containing protein	X	X
TGME49_111310	serine/threonine protein phosphatase, putative	X	X
TGME49_111320	hypothetical protein	X	X
TGME49_111360	AGC kinase TgPKG1	X	X
TGME49_111480	hypothetical protein	X	X
TGME49_111650	leucine rich repeat protein, putative	X	X
TGME49_111780	alcohol dehydrogenase class III, putative	X	X
TGME49_111880	hypothetical protein	X	X
TGME49_111930	GRAM domain-containing protein	X	X
TGME49_112050	Ras family domain-containing protein	X	X
TGME49_112310	AAA family ATPase, putative	X	X
TGME49_112330	hypothetical protein	X	X
TGME49_112430	hypothetical protein	X	X
TGME49_112470	hypothetical protein	X	X
TGME49_112500	hypothetical protein	X	X
TGME49_112630	hypothetical protein	X	X
TGME49_113020	sulfate transporter, putative	X	X
TGME49_113140	isocitrate dehydrogenase, putative	X	X
TGME49_113310	DnaJ domain-containing protein	X	X
TGME49_113330	Rhoptry kinase family protein ROP27	X	X
TGME49_113470	helix-hairpin-helix motif-containing protein	X	X
TGME49_113480	hypothetical protein	X	X
TGME49_113580	cytochrome b5-like heme/steroid binding domain-containing protein	X	X
TGME49_113770	hypothetical protein	X	X
TGME49_113830	ribosome biogenesis protein BMS1, putative	X	X
TGME49_113860	hypothetical protein, conserved	X	X
TGME49_113930	hypothetical protein, conserved	X	X
TGME49_113970	hypothetical protein	X	X
TGME49_113980	nucleolar essential protein 1, putative	X	X
TGME49_113990	hypothetical protein	X	X
TGME49_114330	ABC transporter, putative	X	X
TGME49_114490	hypothetical protein	X	X
TGME49_114500	subtilisin-like protease TgSUB2	X	X
TGME49_114730	dolichyl pyrophosphate Glc1Man9GlcNAc2 alpha-1,3-glucosyltransferase, putative	X	X
TGME49_114780	myosin G	X	X
TGME49_114870	hypothetical protein	X	X
TGME49_114900	hypothetical protein	X	X
TGME49_114970	hypothetical protein	X	X
TGME49_115080	hypothetical protein	X	X
TGME49_115120	hypothetical protein	X	X
TGME49_115160	hypothetical protein	X	X
TGME49_115440	hypothetical protein	X	X
TGME49_115530	hypothetical protein	X	X
TGME49_115580	hypothetical protein	X	X
TGME49_115600	DNA replication licensing factor, putative	X	X
TGME49_115710	hypothetical protein, conserved	X	X
TGME49_115770	cytochrome p450, putative	X	X
TGME49_115860	EF hand domain-containing protein	X	X
TGME49_116230	SAC1 phosphoinositide phosphatase, putative	X	X
TGME49_116450	longevity-assurance domain-containing protein	X	X
TGME49_116520	1,4-alpha-glucan branching enzyme, putative	X	X
TGME49_116640	hypothetical protein	X	X
TGME49_116660	cullin homog, putative	X	X
TGME49_116720	C2 domain-containing protein	X	X
TGME49_116730	hypothetical protein	X	X
TGME49_116900	hypothetical protein	X	X
TGME49_118140	hypothetical protein	X	X
TGME49_118400	hypothetical protein	X	X
TGME49_118410	TCP-1/cpn60 family chaperonin, putative	X	X
TGME49_118560	3-methyl-2-oxobutanoate dehydrogenase (lipoamide) kinase, putative	X	X
TGME49_118580	phosphoglucomutase, putative	X	X
TGME49_118760	hypothetical protein, conserved	X	X
TGME49_118770	Aurora kinase(incomplete catalytic triad)	X	X
TGME49_119320	hypothetical protein	X	X
TGME49_119580	hypothetical protein	X	X
TGME49_119610	protein kinase (incomplete catalytic triad)	X	X
TGME49_119860	DNA polymerase epsilon catalytic subunit, putative	X	X
TGME49_119870	ubiquitin-conjugating enzyme domain-containing protein	X	X
TGME49_119880	MORN repeat-containing protein	X	X
TGME49_119900	hypothetical protein	X	X
TGME49_119920	dihydrolipoamide branched chain transacylase, E2 subunit, putative	X	X
TGME49_119930	hypothetical protein	X	X
TGME49_120110	proliferating cell nuclear antigen, putative	X	X
TGME49_120300	SNF2 family N-terminal domain-containing protein	X	X
TGME49_120430	cell cycle control protein, putative	X	X
TGME49_120460	ABC transporter protein, putative	X	X
TGME49_120650	ankyrin repeat-containing protein	X	X
TGME49_120760	hypothetical protein	X	X
TGME49_121340	hypothetical protein, conserved	X	X
TGME49_121450	myb-like DNA-binding domain-containing protein	X	X
TGME49_002120	hypothetical protein	X		X
TGME49_005030	hypothetical protein, conserved	X		X
TGME49_005300	hypothetical protein	X		X
TGME49_006710	hypothetical protein, conserved	X		X
TGME49_009880	glutamic acid-rcih protein, putative	X		X
TGME49_011210	hypothetical protein	X		X
TGME49_011340	hypothetical protein	X		X
TGME49_013090	sec1 family domain-containing protein	X		X
TGME49_013610	hypothetical protein	X		X
TGME49_017460	glutaminyl-tRNA synthetase, putative	X		X
TGME49_018790	elongation factor Tu GTP-binding domain-containing protein	X		X
TGME49_020290	hypothetical protein	X		X
TGME49_021330	DNA gyrase subunit A, putative	X		X
TGME49_023510	hypothetical protein	X		X
TGME49_025430	gtr1/ragA G protein domain-containing protein	X		X
TGME49_026700	nuclease, putative	X		X
TGME49_028010	hypothetical protein	X		X
TGME49_028350	elongation factor Tu GTP binding domain-containing protein	X		X
TGME49_029350	hypothetical protein	X		X
TGME49_029500	hypothetical protein, conserved	X		X
TGME49_029650	machado-joseph disease protein, putative	X		X
TGME49_029720	hypothetical protein, conserved	X		X
TGME49_033860	arginyl-tRNA synthetase, putative	X		X
TGME49_034450	40S ribosomal protein S15a, putative	X		X
TGME49_039710	phosphomannomutase 2, putative	X		X
TGME49_040700	ubiquitin protein, putative	X		X
TGME49_040840	hypothetical protein	X		X
TGME49_042460	mitochondrial carrier domain-containing protein	X		X
TGME49_046190	hypothetical protein, conserved	X		X
TGME49_046710	hypothetical protein	X		X
TGME49_048690	hypothetical protein	X		X
TGME49_049350	hypothetical protein, conserved	X		X
TGME49_054220	hypothetical protein	X		X
TGME49_056970	vacuolar ATP synthase catalytic subunit A, putative	X		X
TGME49_065230	electron transfer flavoprotein-ubiquinone oxidoreductase, putative	X		X
TGME49_070400	MCM2/3/5 family DNA-dependent ATPase, putative	X		X
TGME49_070540	hypothetical protein	X		X
TGME49_070580	HECT type ubiquitin ligase, putative	X		X
TGME49_070640	RNA binding motif-containing protein	X		X
TGME49_075830	3'-5' exonuclease domain-containing protein	X		X
TGME49_078960	hypothetical protein	X		X
TGME49_084040	hypothetical protein	X		X
TGME49_086080	U5 small nuclear ribonucleoprotein, putative	X		X
TGME49_091350	hypothetical protein	X		X
TGME49_092950	hypothetical protein	X		X
TGME49_093700	hypothetical protein	X		X
TGME49_093810	2-methylisocitrate lyase, putative	X		X
TGME49_100020	ftsH protease, putative	X		X
TGME49_104520	hypothetical protein	X		X
TGME49_105040	hypothetical protein	X		X
TGME49_108040	zinc-finger protein ZPR1, putative	X		X
TGME49_108070	hypothetical protein	X		X
TGME49_108890	hypothetical protein, conserved	X		X
TGME49_111220	hypothetical protein, conserved	X		X
TGME49_113670	gamma-adaptin, putative	X		X
TGME49_114340	sodium- and chloride-dependent neutral and basic amino acid transporter, putative	X		X
TGME49_114860	zinc knuckle domain-containing protein	X		X
TGME49_115490	hypothetical protein	X		X
TGME49_116100	queuine tRNA-ribosyltransferase, putative	X		X
TGME49_116530	myosin heavy chain, putative	X		X
TGME49_119710	kinesin motor domain-containing protein	X		X
TGME49_120150	GTP-binding protein 1, putative	X		X
TGME49_120160	hypothetical protein	X		X
TGME49_001220	hypothetical protein	X
TGME49_001260	sugar transporter, putative	X
TGME49_001700	sec 13, putative	X
TGME49_001720	hypothetical protein	X
TGME49_001790	forkhead-associated domain-containing protein	X
TGME49_002110	hypothetical protein	X
TGME49_002250	hypothetical protein	X
TGME49_002700	hypothetical protein	X
TGME49_002740	hypothetical protein	X
TGME49_002750	exosome complex exonuclease, putative	X
TGME49_002790	dihydrouridine synthase domain-containing protein	X
TGME49_002800	cytochrome c oxidase assembly protein COX11, putative	X
TGME49_002850	hypothetical protein	X
TGME49_002870	mitochondrial carrier domain-containing protein	X
TGME49_003270	ATP-dependent Clp protease proteolytic subunit, putative	X
TGME49_003320	hypothetical protein	X
TGME49_003440	anaphase-promoting complex subunit 10 domain-containing protein	X
TGME49_003530	RNA recognition motif domain containing protein	X
TGME49_003830	zinc finger (C3HC4 type) / FHA domain-containing protein	X
TGME49_003940	ABC1 domain-containing protein	X
TGME49_004380	hypothetical protein	X
TGME49_005120	hypothetical protein	X
TGME49_005550	AGC kinase	X
TGME49_005580	hypothetical protein	X
TGME49_005620	hypothetical protein	X
TGME49_007040	hypothetical protein	X
TGME49_007080	histone acetyltransferase	X
TGME49_007090	hypothetical protein, conserved	X
TGME49_007430	ATP-dependent RNA helicase DDX family protein, putative	X
TGME49_007940	ribosomal protein S9 domain-containing protein	X
TGME49_007990	ftsJ-like methyltransferase domain-containing protein	X
TGME49_008410	hypothetical protein	X
TGME49_009000	HECT-domain (ubiquitin-transferase) containing protein	X
TGME49_009130	regulator of chromosome condensation RCC1 domain-containing protein	X
TGME49_009200	hypothetical protein, conserved	X
TGME49_009280	hypothetical protein	X
TGME49_010260	glycerol-3-phosphate dehydrogenase, putative	X
TGME49_010310	hypothetical protein	X
TGME49_010380	hypothetical protein	X
TGME49_010840	arginyl-tRNA synthetase, putative	X
TGME49_011310	hypothetical protein	X
TGME49_012090	hypothetical protein	X
TGME49_012120	jmjC domain-containing protein	X
TGME49_012140	hypothetical protein	X
TGME49_012150	hypothetical protein	X
TGME49_012820	ubiquitin family domain-containing protein	X
TGME49_012840	hypothetical protein	X
TGME49_012890	hypothetical protein	X
TGME49_012990	hypothetical protein, conserved	X
TGME49_013830	hypothetical protein	X
TGME49_013930	exosome complex exonuclease, putative	X
TGME49_014150	mitochondrial import inner membrane translocase subunit, putative	X
TGME49_014200	WD-40 repeat protein, putative	X
TGME49_014210	centromere/microtubule binding protein, putative	X
TGME49_014230	dopey, N-terminal domain-containing protein	X
TGME49_014500	protamine P1, putative	X
TGME49_014600	hypothetical protein	X
TGME49_014610	hypothetical protein	X
TGME49_014620	hypothetical protein, conserved	X
TGME49_014630	hypothetical protein	X
TGME49_014820	DNA repair enzyme, putative	X
TGME49_014830	hypothetical protein	X
TGME49_014880	hypothetical protein	X
TGME49_015030	helicase associated domain-containing protein	X
TGME49_015090	conserved hypothetical ATP-binding domain-containing protein	X
TGME49_015100	hypothetical protein	X
TGME49_015420	SNARE protein, putative	X
TGME49_015430	hypothetical protein	X
TGME49_015630	hypothetical protein	X
TGME49_015710	hypothetical protein, conserved	X
TGME49_015730	hypothetical protein	X
TGME49_015890	trichohyalin, putative	X
TGME49_015930	hypothetical protein	X
TGME49_015940	acetyl-CoA transporter, putative	X
TGME49_015950	hypothetical protein	X
TGME49_016020	hypothetical protein	X
TGME49_016030	hypothetical protein	X
TGME49_016050	ankyrin repeat containing protein / TPR domain-containing protein	X
TGME49_016250	SMC protein, putative	X
TGME49_016260	eukaryotic initiation factor-2B gamma subunit, putative	X
TGME49_016360	hypothetical protein	X
TGME49_016500	tRNA synthetase, putative	X
TGME49_016580	hypothetical protein	X
TGME49_016600	DNA-(apurinic or apyrimidinic site) lyase, putative	X
TGME49_016680	ankyrin repeat-containing protein	X
TGME49_016690	ankyrin repeat domain-containing protein	X
TGME49_016730	DNA replication licensing factor, putative	X
TGME49_016760	RNA pseudouridylate synthase domain-containing protein	X
TGME49_016790	ABC transporter, putative	X
TGME49_016890	hypothetical protein, conserved	X
TGME49_016960	elongation factor Tu GTP-binding domain-containing protein	X
TGME49_017330	hypothetical protein	X
TGME49_017350	N6-adenosine-methyltransferase 70 kDa subunit, putative	X
TGME49_017480	hypothetical protein	X
TGME49_017770	hypothetical protein	X
TGME49_017780	hypothetical protein	X
TGME49_017800	hypothetical protein	X
TGME49_017820	proteasome PCI domain-containing protein	X
TGME49_017870	zinc finger DHHC domain-containing protein	X
TGME49_018060	hypothetical protein	X
TGME49_018070	hypothetical protein	X
TGME49_018250	immunoglobulin-binding protein, putative	X
TGME49_018560	acetyl-coA carboxylase	X
TGME49_018580	RNA methyltransferase, TrmH family domain-containing protein	X
TGME49_018770	mitochondrial carrier domain-containing protein	X
TGME49_018930	hypothetical protein	X
TGME49_019120	hypothetical protein	X
TGME49_019290	F-actin capping protein beta subunit, putative	X
TGME49_019440	hypothetical protein	X
TGME49_019500	hypothetical protein	X
TGME49_019530	hypothetical protein, conserved	X
TGME49_019550	dihydrolipoamide succinyltransferase component of 2-oxoglutaratedehydrogenase complex, putative	X
TGME49_019620	hypothetical protein	X
TGME49_019680	hypothetical protein, conserved	X
TGME49_019830	high mobility group protein, putative	X
TGME49_020210	hypothetical protein	X
TGME49_020610	protein phosphatase 2C, putative	X
TGME49_020940	ribosomal RNA large subunit methyltransferase J, putative	X
TGME49_021230	hypothetical protein	X
TGME49_021280	hypothetical protein	X
TGME49_021700	hypothetical protein	X
TGME49_021890	hypothetical protein, conserved	X
TGME49_021980	ww domain U1 zinc finger domain-containing protein	X
TGME49_022310	hypothetical protein, conserved	X
TGME49_022350	hypothetical protein	X
TGME49_022910	phosphoglycerate mutase family protein	X
TGME49_023440	ATP-dependent RNA helicase, putative	X
TGME49_023600	hypothetical protein	X
TGME49_023790	hypothetical protein, conserved	X
TGME49_023860	RNA-binding protein, putative	X
TGME49_023880	hypothetical protein	X
TGME49_023960	26S proteasome non-ATPase regulatory subunit 4, putative	X
TGME49_023990	hypothetical protein	X
TGME49_024050	hypothetical protein	X
TGME49_024070	hypothetical protein	X
TGME49_024090	3-hydroxyisobutyryl-CoA hydrolase, mitochondrial precursor, putative	X
TGME49_024160	hypothetical protein	X
TGME49_024200	hypothetical protein	X
TGME49_024270	hypothetical protein, conserved	X
TGME49_024520	hypothetical protein	X
TGME49_024620	hypothetical protein	X
TGME49_024670	DnaJ domain-containing protein	X
TGME49_024720	RNA binding motif-containing zinc finger protein	X
TGME49_024730	hypothetical protein	X
TGME49_024740	hypothetical protein	X
TGME49_024890	hypothetical protein, conserved	X
TGME49_024920	hypothetical protein, conserved	X
TGME49_024990	hypothetical protein	X
TGME49_025220	hypothetical protein	X
TGME49_025440	hypothetical protein	X
TGME49_025830	hypothetical protein	X
TGME49_025890	PWWP domain-containing protein	X
TGME49_025980	hypothetical protein	X
TGME49_026060	transmembrane amino acid transporter, putative	X
TGME49_026090	RNA helicase, putative	X
TGME49_026520	hypothetical protein	X
TGME49_026690	hypothetical protein	X
TGME49_026710	hypothetical protein	X
TGME49_026810	SET domain-containing protein / Bromodomain-containing protein	X
TGME49_026840	hypothetical protein	X
TGME49_026850	TBC domain-containing protein	X
TGME49_026870	tubulin gamma chain, putative	X
TGME49_026940	ubiquitin carboxyl-terminal hydrolase, putative	X
TGME49_026950	hypothetical protein, conserved	X
TGME49_026960	phosphofructokinase, putative	X
TGME49_027320	hypothetical protein	X
TGME49_027420	lytB domain-containing protein	X
TGME49_027570	transmembrane amino acid transporter domain-containing protein	X
TGME49_027780	hypothetical protein	X
TGME49_027790	glycosyl transferase, group 1 domain containing protein	X
TGME49_027820	hypothetical protein	X
TGME49_027840	hypothetical protein	X
TGME49_027860	hypothetical protein	X
TGME49_027940	hypothetical protein	X
TGME49_028100	hypothetical protein	X
TGME49_028210	26S proteasome regulatory ATPase subunit, putative	X
TGME49_028300	hypothetical protein	X
TGME49_028330	NLI interacting factor-like phosphatase domain-containing protein	X
TGME49_028650	sec7 domain-containing protein	X
TGME49_029170	Formate/nitrite transport domain containing protein	X
TGME49_029310	hypothetical protein	X
TGME49_029340	hypothetical protein	X
TGME49_029440	zinc finger (C3HC4 type RING finger) protein, putative	X
TGME49_029470	hypothetical protein	X
TGME49_029510	hypothetical protein	X
TGME49_029710	OTU-like cysteine protease domain-containing protein	X
TGME49_029790	hypothetical protein	X
TGME49_029900	hypothetical protein	X
TGME49_029940	peptidyl-prolyl cis-trans isomerase, cyclophylin protein, putative	X
TGME49_030100	hypothetical protein	X
TGME49_030350	hypothetical protein, conserved	X
TGME49_030400	hypothetical protein	X
TGME49_030420	calcium-transporting ATPase, putative	X
TGME49_030580	hypothetical protein	X
TGME49_030590	beta-1,4-mannosyltransferase, putative	X
TGME49_030690	lipin, putative	X
TGME49_030950	hypothetical protein	X
TGME49_031000	phosphatidylcholine transfer protein, putative	X
TGME49_031190	arsenical pump-driving ATPase, putative	X
TGME49_031210	EH protein, putative	X
TGME49_031440	hypothetical protein	X
TGME49_032150	hypothetical protein, conserved	X
TGME49_032280	hypothetical protein	X
TGME49_032310	endonuclease/exonuclease/phosphatase domain-containing protein	X
TGME49_032510	hypothetical protein	X
TGME49_032540	FAD-depdendent monooxygenase, putative	X
TGME49_032730	diacylglycerol acyltransferase, putative	X
TGME49_032980	hypothetical protein	X
TGME49_033250	hypothetical protein	X
TGME49_033490	hypothetical protein	X
TGME49_033830	hypothetical protein, conserved	X
TGME49_033890	hypothetical protein	X
TGME49_033900	CAM kinase, SNF1 family	X
TGME49_034280	adenosine monophosphate deaminase, putative	X
TGME49_034290	hypothetical protein	X
TGME49_034360	DNA topoisomerase I, putative	X
TGME49_034420	ATPase, AAA family domain-containing protein	X
TGME49_034460	hypothetical protein	X
TGME49_034500	phenylalanyl tRNA synthetase isoform, putative	X
TGME49_034580	hypothetical protein, conserved	X
TGME49_034970	Tyrosine kinase-like (TKL) protein	X
TGME49_035150	transporter, putative	X
TGME49_035160	hypothetical protein	X
TGME49_035170	replication factor C subunit, putative	X
TGME49_035350	hypothetical protein	X
TGME49_035480	hypothetical protein, conserved	X
TGME49_035550	PHD-finger domain-containing protein	X
TGME49_035640	formyl transferase domain-containing protein	X
TGME49_035650	methionyl-tRNA formyltransferase, putative	X
TGME49_035900	ELAC2	X
TGME49_035990	hypothetical protein	X
TGME49_036080	hypothetical protein	X
TGME49_036160	hypothetical protein	X
TGME49_036200	DNA mismatch repair protein, putative	X
TGME49_036260	protein phosphatase 2C, putative	X
TGME49_036270	hypothetical protein, conserved	X
TGME49_036510	hypothetical protein	X
TGME49_036780	zinc finger (C3HC4 RING finger) protein, putative	X
TGME49_036790	hypothetical protein	X
TGME49_036930	hypothetical protein	X
TGME49_037140	ethylene inducible protein, putative	X
TGME49_037150	signal peptide peptidase domain-containing protein	X
TGME49_037220	DNA replication licensing factor, putative	X
TGME49_037280	TLD domain-containing protein	X
TGME49_037470	aminomethyltransferase, mitochondrial, putative	X
TGME49_037850	hypothetical protein	X
TGME49_037860	CAM Kinase, RAD family	X
TGME49_038140	hypothetical protein	X
TGME49_038180	26S proteasome non-ATPase regulatory subunit, putative	X
TGME49_038200	alpha/beta hydrolase fold domain containing protein	X
TGME49_038410	hypothetical protein, conserved	X
TGME49_038430	hypothetical protein	X
TGME49_039400	hypothetical protein	X
TGME49_039540	LEM3 / CDC50 family protein	X
TGME49_039620	nucleotidase, putative	X
TGME49_039940	hypothetical protein	X
TGME49_040400	hypothetical protein	X
TGME49_040650	coatomer alpha subunit, putative	X
TGME49_040660	hypothetical protein	X
TGME49_040860	1-acyl-sn-glycerol-3-phosphate acyltransferase, putative	X
TGME49_040990	K+ channel tetramerisation domain-containing protein	X
TGME49_041150	hypothetical protein	X
TGME49_041180	hypothetical protein	X
TGME49_041850	hypothetical protein	X
TGME49_041880	3', 5'-cyclic nucleotide phosphodiesterase, putative	X
TGME49_042010	glucose inhibited division protein A, putative	X
TGME49_042830	5'-3' exonuclease, putative	X
TGME49_043280	met-10 domain-containing protein	X
TGME49_043800	long-chain fatty acid CoA ligase, putative	X
TGME49_043990	NLI interacting factor-like phosphatase domain-containing protein	X
TGME49_044000	DEAD/DEAH box helicase, putative	X
TGME49_044190	hypothetical protein	X
TGME49_044210	hypothetical protein	X
TGME49_044380	hypothetical protein, conserved	X
TGME49_044600	hypothetical protein	X
TGME49_044870	quinone oxidoreductase, putative	X
TGME49_045560	hypothetical protein	X
TGME49_045590	peptidase S54 family domain-containing protein	X
TGME49_046090	hypothetical protein	X
TGME49_046120	hypothetical protein	X
TGME49_046450	hypothetical protein	X
TGME49_046520	hypothetical protein	X
TGME49_046620	G10 protein, putative	X
TGME49_046750	hypothetical protein	X
TGME49_046920	glutathione reductase, putative	X
TGME49_046970	exosome component 10, putative	X
TGME49_047380	hypothetical protein	X
TGME49_047480	zinc finger (C3HC4 RING finger) protein, putative	X
TGME49_047490	hypothetical protein	X
TGME49_047670	ribulose-phosphate 3-epimerase	X
TGME49_047680	hypothetical protein, conserved	X
TGME49_047710	Casein kinase one (CK1)	X
TGME49_048510	hypothetical protein	X
TGME49_048570	M protein repeat-containing protein	X
TGME49_048630	actin, putative	X
TGME49_048640	regulator of chromosome condensation domain-containing protein	X
TGME49_048710	hypothetical protein	X
TGME49_048720	hypothetical protein	X
TGME49_048810	hypothetical protein	X
TGME49_048850	methionine aminopeptidase, putative	X
TGME49_048880	Ras family domain-containing protein	X
TGME49_048890	actin-like protein 3b, putative	X
TGME49_048900	hypothetical protein	X
TGME49_049380	zinc finger DHHC domain-containing protein	X
TGME49_049460	WD domain, G-beta repeat-containing protein	X
TGME49_049540	hypothetical protein	X
TGME49_049620	histone deacetylase, putative	X
TGME49_049630	glutaredoxin domain containing protein	X
TGME49_049680	hypothetical protein	X
TGME49_049690	hypothetical protein	X
TGME49_049810	activating signal cointegrator 1 complex subunit 3, putative	X
TGME49_049890	hypothetical protein	X
TGME49_050010	hypothetical protein, conserved	X
TGME49_050750	hypothetical protein	X
TGME49_050780	zinc-finger in ubiquitin-hydrolases domain-containing protein	X
TGME49_051590	protease, putative	X
TGME49_051670	ATPase, AAA family domain containing protein	X
TGME49_051730	hypothetical protein	X
TGME49_051890	hypothetical protein	X
TGME49_052420	hypothetical protein, conserved	X
TGME49_052480	hypothetical protein	X
TGME49_053520	hypothetical protein	X
TGME49_053810	hypothetical protein	X
TGME49_054140	transcription activator, putative	X
TGME49_054420	patatin-like phospholipase domain-containing protein	X
TGME49_054560	histone acetyltransferase, putative	X
TGME49_055240	hypothetical protein	X
TGME49_055340	TPR domain-containing protein	X
TGME49_055430	hypothetical protein	X
TGME49_055670	methyltransferase domain-containing protein	X
TGME49_055680	YbaK / prolyl-tRNA synthetases associated domain containing protein	X
TGME49_055700	hypothetical protein	X
TGME49_055920	hypothetical protein	X
TGME49_056010	hypothetical protein, conserved	X
TGME49_056050	signal recognition particle 14 kDa protein, putative	X
TGME49_056060	nucleosome assembly protein, putative	X
TGME49_056810	DnaJ domain-containing protein	X
TGME49_056820	hypothetical protein	X
TGME49_056880	hypothetical protein	X
TGME49_056900	DEAD/DEAH box helicase, putative	X
TGME49_056910	hypothetical protein	X
TGME49_056980	glycerol-3-phosphate acyltransferase, putative	X
TGME49_057340	Ras family domain-containing protein	X
TGME49_057350	eukaryotic translation intiation factor, putative	X
TGME49_057390	GTP-binding conserved hypothetical domain-containing protein	X
TGME49_058030	DNA polymerase delta catalytic subunit, putative	X
TGME49_058090	hypothetical protein	X
TGME49_058690	5-aminolevulinic acid synthase, putative	X
TGME49_058700	hypothetical protein	X
TGME49_058710	hypothetical protein	X
TGME49_058750	hypothetical protein	X
TGME49_058850	hypothetical protein	X
TGME49_058960	hypothetical protein	X
TGME49_058970	hypothetical protein	X
TGME49_058990	bromodomain-containing protein	X
TGME49_059010	vacuoloar ATP synthase subunit D, putative	X
TGME49_059520	hypothetical protein	X
TGME49_059710	hypothetical protein, conserved	X
TGME49_059830	diacylglycerol kinase, putative	X
TGME49_060220	folate/methotrexate transporter, putative	X
TGME49_060680	DNA primase small subunit, putative	X
TGME49_060840	hypothetical protein	X
TGME49_061010	26S protease regulatory subunit 8, putative	X
TGME49_061030	mitochondrial NADPH*adrenodoxin oxidoreductase, putative	X
TGME49_061200	TBC domain-containing protein	X
TGME49_061220	transcription elongation factor SPT4, putative	X
TGME49_061260	jmjC domain-containing protein, conserved	X
TGME49_061450	hypothetical protein	X
TGME49_061470	U6 snRNA-associated Sm-like protein, putative	X
TGME49_061490	hypothetical protein	X
TGME49_061500	hypothetical protein	X
TGME49_061920	DNA polymerase I, putative	X
TGME49_061980	gorasp2-prov protein	X
TGME49_062460	PX domain-containing protein	X
TGME49_062530	hypothetical protein	X
TGME49_062760	poly(ADP-ribose) glycohydrolase, putative	X
TGME49_062850	hypothetical protein	X
TGME49_063000	hypothetical protein, conserved	X
TGME49_063480	Na+/H+ exchanger, putative	X
TGME49_063810	hypothetical protein	X
TGME49_063870	glutamyl-tRNA synthetase, putative	X
TGME49_064000	hypothetical protein	X
TGME49_064020	hypothetical protein	X
TGME49_064470	hypothetical protein	X
TGME49_064690	cyclin, putative	X
TGME49_064700	hypothetical protein, conserved	X
TGME49_064780	UDP-N-acetylhexosamine pyrophosphorylase, putative	X
TGME49_064930	hypothetical protein	X
TGME49_065000	choline/ethanolamine kinase, putative	X
TGME49_065250	alpha-1 type II collagen, putative	X
TGME49_065470	hypothetical protein, conserved	X
TGME49_065770	hypothetical protein	X
TGME49_065830	hypothetical protein	X
TGME49_066010	hypothetical protein, conserved	X
TGME49_066020	hypothetical protein	X
TGME49_066270	2-methylbutyryl-CoA dehydrogenase, putative	X
TGME49_066970	hypothetical protein	X
TGME49_067300	hypothetical protein	X
TGME49_067540	AGC kinase	X
TGME49_067600	RNA recognition motif-containing protein	X
TGME49_067650	hypothetical protein	X
TGME49_067760	hypothetical protein	X
TGME49_067860	hypothetical protein, conserved	X
TGME49_067870	hypothetical protein, conserved	X
TGME49_068210	AGC kinase	X
TGME49_068260	hypothetical protein	X
TGME49_068400	hypothetical protein	X
TGME49_068710	elongation factor Tu GTP-binding domain-containing protein	X
TGME49_068780	hypothetical protein	X
TGME49_068890	citrate synthase, putative	X
TGME49_069450	hypothetical protein	X
TGME49_069480	adaptor complexes medium subunit domain containing protein	X
TGME49_069770	WD-repeat membrane protein, putative	X
TGME49_069780	ADP-ribosylation factor, putative	X
TGME49_070000	hypothetical protein	X
TGME49_070010	hypothetical protein	X
TGME49_070300	zinc finger, ZZ type domain-containing protein	X
TGME49_070530	ubiquitin fusion degradation domain-containing protein	X
TGME49_070590	UBA/TS-N domain-containing protein	X
TGME49_070600	hypothetical protein	X
TGME49_070690	hypothetical protein, conserved	X
TGME49_070720	hypothetical protein	X
TGME49_071240	KH domain-containing protein	X
TGME49_071290	splicing factor, arginine/serine-rich 8, putative	X
TGME49_071350	folylpolyglutamate synthase, putative	X
TGME49_071440	hypothetical protein, conserved	X
TGME49_071760	thioredoxin domain-containing protein	X
TGME49_071790	hypothetical protein	X
TGME49_071810	inhibitor-1 of protein phosphatase type 2A	X
TGME49_071880	B-box zinc finger protein, putative	X
TGME49_071890	3-ketoacyl-CoA reductase, putative	X
TGME49_072010	nucleolar protein family A, putative	X
TGME49_072020	kelch motif domain-containing protein	X
TGME49_072160	hypothetical protein	X
TGME49_072170	hypothetical protein	X
TGME49_072410	3-hydroxyisobutyrate dehydrogenase, putative	X
TGME49_072420	1-O-acylceramide synthase, putative	X
TGME49_072470	Tyrosine kinase-like (TKL) protein	X
TGME49_072600	hypothetical protein	X
TGME49_072610	hypothetical protein	X
TGME49_072630	small nuclear ribonucleoprotein, putative	X
TGME49_073080	hypothetical protein	X
TGME49_073440	hypothetical protein, conserved	X
TGME49_073920	aldo/keto reductase family oxidoreductase, putative	X
TGME49_073960	10 kDa chaperonin, putative	X
TGME49_074050	hypothetical protein	X
TGME49_074150	hypothetical protein, conserved	X
TGME49_075350	hypothetical protein, conserved	X
TGME49_075420	flavin-containing amine oxidase domain-containing protein	X
TGME49_075430	hypothetical protein	X
TGME49_075670	hypothetical protein, conserved	X
TGME49_075800	microneme protein, putative	X
TGME49_076890	hypothetical protein	X
TGME49_077030	isoleucyl-tRNA synthetase, putative	X
TGME49_077530	toprim domain-containing protein	X
TGME49_077710	hypothetical protein	X
TGME49_077820	hypothetical protein	X
TGME49_077930	hypothetical protein	X
TGME49_078060	double-strand break repair protein, putative	X
TGME49_078070	hypothetical protein	X
TGME49_078190	hypothetical protein, conserved	X
TGME49_078210	hypothetical protein	X
TGME49_078260	hypothetical protein	X
TGME49_078280	WD-40 repeat-containing protein	X
TGME49_078490	hypothetical protein, conserved	X
TGME49_078730	hypothetical protein, conserved	X
TGME49_078770	hypothetical protein	X
TGME49_078800	hypothetical protein	X
TGME49_078950	U6 snRNA associated Sm-like protein LSm4, putative	X
TGME49_080400	hypothetical protein	X
TGME49_080460	hypothetical protein	X
TGME49_080540	hypothetical protein	X
TGME49_080550	coatomer zeta-2 subunit, putative	X
TGME49_080710	proteasome A-type and B-type domain-containing protein	X
TGME49_080800	SNF2 family N-terminal domain-containing protein	X
TGME49_081420	histone deacetylase	X
TGME49_081490	glutamine amidotransferase, SNO family domain-containing protein	X
TGME49_081500	hypothetical protein	X
TGME49_081510	ribonuclease HI large subunit, putative	X
TGME49_081580	protein phosphatase 2C, putative	X
TGME49_081940	hypothetical protein, conserved	X
TGME49_082150	hypothetical protein	X
TGME49_083550	hypothetical protein	X
TGME49_083560	hypothetical protein	X
TGME49_085220	CAP-Gly domain-containing protein	X
TGME49_085480	hypothetical protein	X
TGME49_085490	hypothetical protein	X
TGME49_085770	hypothetical protein	X
TGME49_085830	hypothetical protein	X
TGME49_085970	hypothetical protein, conserved	X
TGME49_086050	hypothetical protein	X
TGME49_086790	pinin/SDK/memA/ domain-containing protein	X
TGME49_086800	hypothetical protein	X
TGME49_086910	hypothetical protein	X
TGME49_087190	hypothetical protein	X
TGME49_088190	hypothetical protein	X
TGME49_089550	hypothetical protein, conserved	X
TGME49_089730	vacuolar protein sorting 18, putative	X
TGME49_090170	protein serine/threonine phosphatase, putative / sortilin	X
TGME49_090310	hypothetical protein	X
TGME49_090460	hypothetical protein	X
TGME49_090720	vacuolar proton-translocating ATPase subunit, putative	X
TGME49_090910	hypothetical protein	X
TGME49_091800	ADP-ribosylation factor-like protein 1, putative	X
TGME49_092030	hypothetical protein	X
TGME49_092290	hypothetical protein, conserved	X
TGME49_093050	sybindin-like family domain-containing protein	X
TGME49_093170	hypothetical protein	X
TGME49_093230	hypothetical protein	X
TGME49_093390	cytochrome c heme lyase, putative	X
TGME49_093570	translocation protein Sec62, putative	X
TGME49_093610	dihydroorotase protein, putative	X
TGME49_094020	zinc finger, C3HC4 type (RING finger) domain protein	X
TGME49_094200	glucose-6-phosphate dehydrogenase	X
TGME49_094250	hypothetical protein	X
TGME49_094370	hypothetical protein	X
TGME49_094650	hypothetical protein	X
TGME49_094700	hypothetical protein	X
TGME49_094730	hypothetical protein	X
TGME49_094880	N-glycosylase/DNA lyase, putative	X
TGME49_094900	DnaK family domain containing protein	X
TGME49_095070	ATP-dependent helicase, putative	X
TGME49_095400	hypothetical protein	X
TGME49_095470	C2 domain-containing protein	X
TGME49_095590	hypothetical protein	X
TGME49_095610	SET domain-containing protein	X
TGME49_095660	hypothetical protein	X
TGME49_097160	hypothetical protein	X
TGME49_097220	very long-chain acyl-CoA synthetase, putative	X
TGME49_097240	hypothetical protein, conserved	X
TGME49_097460	hypothetical protein	X
TGME49_097530	DNA-directed RNA polymerase I subunit RPA2, putative	X
TGME49_097830	armadillo/beta-catenin-like repeat-containing protein	X
TGME49_097970	aspartyl aminopeptidase, putative	X
TGME49_099080	hypothetical protein	X
TGME49_099100	hypothetical protein	X
TGME49_100010	hypothetical protein	X
TGME49_100110	hypothetical protein	X
TGME49_100210	hypothetical protein	X
TGME49_100290	SNARE domain-containing protein	X
TGME49_100310	26S protease regulatory subunit 6a, putative	X
TGME49_100320	dimethyladenosine synthase, putative	X
TGME49_100380	endoplasmic reticulum oxidoreductin, putative	X
TGME49_101120	acetyil CoA acetyltransferase/thiolase, putative	X
TGME49_101350	hypothetical protein	X
TGME49_104630	hypothetical protein	X
TGME49_104640	hypothetical protein	X
TGME49_104720	SWIM zinc finger domain-containing protein	X
TGME49_105150	TPR domain-containing protein	X
TGME49_105240	XPA-binding protein, putative	X
TGME49_105320	mRNA capping enzyme, putative	X
TGME49_105450	acetyltransferase domain-containing protein	X
TGME49_105480	elongator complex protein 3, putative	X
TGME49_105610	hypothetical protein	X
TGME49_105770	ABC transporter, putative	X
TGME49_105920	endonuclease III-like protein 1, putative	X
TGME49_105960	hypothetical protein	X
TGME49_105970	hypothetical protein	X
TGME49_106220	formin binding protein, putative	X
TGME49_106540	choline/ethanolamine kinase domain-containing protein	X
TGME49_106970	thymidylate kinase, putative	X
TGME49_107000	chemotaxis protein	X
TGME49_107870	hypothetical protein	X
TGME49_108000	Gpi16 subunit, GPI transamidase domain-containing protein	X
TGME49_108030	hypothetical protein	X
TGME49_108050	hypothetical protein, conserved	X
TGME49_108830	dual specificity phosphatase, catalytic domain containing protein	X
TGME49_108880	DNA polymerase, putative	X
TGME49_109060	ubiquitin carboxyl-terminal hydrolase domain-containing protein	X
TGME49_109070	hypothetical protein	X
TGME49_109080	hypothetical protein	X
TGME49_109110	tRNA methyltransferase domain-containing protein	X
TGME49_109140	transducin beta-like protein 1 (TgTBL1)	X
TGME49_109240	corA-like Mg2+ transporter domain-containing protein	X
TGME49_109250	AT hook motif-containing protein	X
TGME49_109270	hypothetical protein	X
TGME49_109380	nuf2 family domain-containing protein	X
TGME49_109400	chromosome segregation protein, putative	X
TGME49_109610	hypothetical protein	X
TGME49_109730	thioredoxin reductase, putative	X
TGME49_109950	microtubule-associated protein, putative	X
TGME49_110130	Spc97 / Spc98 family domain-containing protein	X
TGME49_110290	hypothetical protein, conserved	X
TGME49_110600	hypothetical protein	X
TGME49_110610	nucleoporin FG repeat-containing protein	X
TGME49_110760	protein phosphatase 2C, putative	X
TGME49_110800	CRAL/TRIO domain-containing protein	X
TGME49_110810	apyrase, putative	X
TGME49_110820	step II splicing factor SLU7, putative	X
TGME49_111030	hypothetical protein	X
TGME49_111090	ubiquitin carboxyl-terminal hydrolase, putative	X
TGME49_111150	hypothetical protein, conserved	X
TGME49_111280	hypothetical protein	X
TGME49_111740	hypothetical protein	X
TGME49_111860	hypothetical protein	X
TGME49_111920	hypothetical protein	X
TGME49_112060	hypothetical protein	X
TGME49_112080	hypothetical protein	X
TGME49_112110	nucleoredoxin, putative	X
TGME49_112140	hypothetical protein	X
TGME49_112250	DNA-directed RNA polymerase III subunit, putative	X
TGME49_112400	hypothetical protein	X
TGME49_112580	hypothetical protein	X
TGME49_112620	hypothetical protein, conserved	X
TGME49_112650	hypothetical protein	X
TGME49_112700	hypothetical protein	X
TGME49_113120	RNA polymerase Rpb3/Rpb11 dimerisation domain-containing protein	X
TGME49_113200	hypothetical protein	X
TGME49_113280	WD-40 repeat protein, putative	X
TGME49_113540	hypothetical protein	X
TGME49_113570	regulator of chromosome condensation domain-containing protein	X
TGME49_113900	IQ calmodulin-binding motif domain-containing protein	X
TGME49_114230	general transcription factor IIIC, putative	X
TGME49_114270	peptide chain release factor 1, putative	X
TGME49_114360	WW domain-containing protein	X
TGME49_114370	hypothetical protein	X
TGME49_114410	hypothetical protein	X
TGME49_114480	hypothetical protein	X
TGME49_114530	hypothetical protein	X
TGME49_114770	tRNA (guanine-N1)-methyltransferase domain containing protein	X
TGME49_114850	hypothetical protein, conserved	X
TGME49_115150	eukaryotic translation initiation factor 4E, putative	X
TGME49_115250	melanocyte proliferating gene 1, putative	X
TGME49_115280	hypothetical protein, conserved	X
TGME49_115460	hypothetical protein	X
TGME49_115470	hypothetical protein	X
TGME49_115670	HEAT repeat containing protein	X
TGME49_115680	vacuolar sorting ATPase Vps4, putative	X
TGME49_115720	smg-4/UPF3 family domain protein	X
TGME49_115760	hypothetical protein, conserved	X
TGME49_115780	myosin regulatory light chain, putative	X
TGME49_115790	hypothetical protein	X
TGME49_115820	hypothetical protein	X
TGME49_115920	RNA polymerase II subunit RPB11, putative	X
TGME49_116110	ribosomal protein S15, putative	X
TGME49_116180	FF domain-containing protein	X
TGME49_116430	hypothetical protein	X
TGME49_116470	hypothetical protein	X
TGME49_116490	hypothetical protein	X
TGME49_116610	hypothetical protein	X
TGME49_116620	WD-40 repeats-containing protein	X
TGME49_116630	hypothetical protein	X
TGME49_118190	phosphoglycerate mutase, putative	X
TGME49_118250	transcription initiation factor TFIID subunit 5, putative	X
TGME49_118330	MYST-family histone acetyltransferase-A	X
TGME49_119540	hypothetical protein	X
TGME49_119700	NEK kinase	X
TGME49_119720	hypothetical protein	X
TGME49_120550	hypothetical protein	X
TGME49_120770	hypothetical protein	X
TGME49_121360	RNA recognition motif domain-containing protein	X
TGME49_121410	hypothetical protein	X
TGME49_121630	hypothetical protein	X
TGME49_121650	protein kinase	X
TGME49_001270	hypothetical protein		X	X
TGME49_001640	hypothetical protein		X	X
TGME49_001870	TPR domain-containing protein		X	X
TGME49_002610	protein phosphatase 2C, putative		X	X
TGME49_003690	hypothetical protein		X	X
TGME49_003710	hypothetical protein		X	X
TGME49_003750	hypothetical protein		X	X
TGME49_004400	ATP synthase alpha chain, putative		X	X
TGME49_005240	cleft lip and palate associated transmembrane protein 1, putative		X	X
TGME49_005490	integral membrane protein, putative		X	X
TGME49_005680	transmembrane domain-containing protein		X	X
TGME49_006400	DNA photolyase, putative		X	X
TGME49_006450	hypothetical protein		X	X
TGME49_006590	CAM kinase, CDPK family		X	X
TGME49_007950	hypothetical protein, conserved		X	X
TGME49_008450	serine proteinase inhibitor, putative		X	X
TGME49_009790	radical SAM domain-containing protein		X	X
TGME49_009800	formate/nitrite transporter, putative		X	X
TGME49_011420	hypothetical protein		X	X
TGME49_011670	S1 RNA-binding domain containing protein		X	X
TGME49_013640	splicing factor, arginine/serine-rich 4, putative		X	X
TGME49_013710	WD repeat-containing protein		X	X
TGME49_014590	microfibrillar-associated protein 1, putative		X	X
TGME49_015170	serine/threonine protein phosphatase, putative		X	X
TGME49_015310	hypothetical protein		X	X
TGME49_016860	ATP-dependent RNA helicase, putative		X	X
TGME49_017550	hypothetical protein		X	X
TGME49_017670	ribosomal protein S6, putative		X	X
TGME49_018280	eukaryotic porin domain-containing protein		X	X
TGME49_018310	thrombospondin type 1 domain-containing protein		X	X
TGME49_019650	hypothetical protein		X	X
TGME49_020220	hypothetical protein		X	X
TGME49_022850	hypothetical protein		X	X
TGME49_022940	oocyst wall protein, putative		X	X
TGME49_023750	hypothetical protein, conserved		X	X
TGME49_024110	adhesion regulating molecule, putative		X	X
TGME49_025510	hypothetical protein, conserved		X	X
TGME49_025540	hypothetical protein		X	X
TGME49_025550	phosphatidylserine decarboxylase proenzyme, putative		X	X
TGME49_025560	hypothetical protein		X	X
TGME49_025750	hypothetical protein		X	X
TGME49_028180	cytochrome C oxidase assembly factor COX15, putative		X	X
TGME49_030170	hypothetical protein, conserved		X	X
TGME49_031400	tubulin alpha chain, putative		X	X
TGME49_032640	tRNA splicing 2' phosphotransferase 1, putative		X	X
TGME49_032660	58 kDa phosphoprotein, putative		X	X
TGME49_035930	KH domain-containing protein		X	X
TGME49_036520	hypothetical protein		X	X
TGME49_036860	cation-transporting ATPase, putative		X	X
TGME49_037240	hypothetical protein		X	X
TGME49_038010	ribosomal protein L23a, putative		X	X
TGME49_038240	bystin, putative		X	X
TGME49_039270	hypothetical protein		X	X
TGME49_039500	proteasome subunit alpha type 4, subunit		X	X
TGME49_039690	hypothetical protein		X	X
TGME49_039790	pescadillo family protein		X	X
TGME49_040380	hypothetical protein		X	X
TGME49_040560	microsomal glutathione S-transferase 3, putative		X	X
TGME49_042290	proteasome subunit alpha type 6, putative		X	X
TGME49_042420	amine oxidase, flavin-containing domain-containing protein		X	X
TGME49_044310	developmentally regulated GTP-binding protein 1, putative		X	X
TGME49_044320	60S ribosomal protein L24, putative		X	X
TGME49_044500	tubulin-tyrosine ligase family protein		X	X
TGME49_045670	pyruvate dehydrogenase, putative		X	X
TGME49_046020	hypothetical protein		X	X
TGME49_046540	cytochrome C1, putative		X	X
TGME49_046550	eukaryotic aspartyl protease, putative		X	X
TGME49_047220	hypothetical protein		X	X
TGME49_050790	hypothetical protein, conserved		X	X
TGME49_053020	hypothetical protein		X	X
TGME49_053290	valyl-tRNA synthetase, putative		X	X
TGME49_053510	hypothetical protein		X	X
TGME49_053530	rpp14 family domain-containing protein		X	X
TGME49_053640	hypothetical protein		X	X
TGME49_053700	transporter, major facilitator family domain containing protein		X	X
TGME49_057750	homocysteine S-methyltransferase-1		X	X
TGME49_058210	DNA-directed RNA polymerase II subunit RPB2, putative		X	X
TGME49_058610	RNA recognition motif-containing protein		X	X
TGME49_058620	hypothetical protein		X	X
TGME49_059550	hydroxymethyldihydropterin pyrophosphokinase-dihydropteroate synthase		X	X
TGME49_059940	hypothetical protein		X	X
TGME49_060580	hypothetical protein		X	X
TGME49_062380	elongation factor Tu, putative		X	X
TGME49_062410	WD domain, G-beta repeat-containing protein		X	X
TGME49_062960	hypothetical protein		X	X
TGME49_062980	hypothetical protein		X	X
TGME49_063130	citrate synthase, putative		X	X
TGME49_063210	hypothetical protein		X	X
TGME49_064140	hypothetical protein		X	X
TGME49_064710	hypothetical protein		X	X
TGME49_065090	hypothetical protein		X	X
TGME49_065330	CMGC kinase, GSK family TgPK3		X	X
TGME49_065450	hexokinase		X	X
TGME49_066800	integral membrane protein, putative		X	X
TGME49_066920	phosphodiesterase, putative		X	X
TGME49_066950	Atypical MEK-related kinase (incomplete catalytic triad)		X	X
TGME49_067430	DnaJ domain-containing protein		X	X
TGME49_068280	chromatin organization modifier domain-containing protein		X	X
TGME49_069010	hypothetical protein		X	X
TGME49_069430	hexaprenyl pyrophosphate synthetase protein, putative		X	X
TGME49_070120	thioredoxin, putative		X	X
TGME49_071460	hypothetical protein		X	X
TGME49_072380	hypothetical protein		X	X
TGME49_073510	hypothetical protein		X	X
TGME49_073550	hypothetical protein		X	X
TGME49_074110	hypothetical protein, conserved		X	X
TGME49_077010	Fe-S metabolism associated domain-containing protein		X	X
TGME49_077070	SNF2 family N-terminal domain-containing protein		X	X
TGME49_077920	hypothetical protein		X	X
TGME49_080660	hypothetical protein		X	X
TGME49_081430	protein kinase, PfPK7 homolog		X	X
TGME49_082190	hydrolase, NUDIX family domain containing protein		X	X
TGME49_083510	hypothetical protein		X	X
TGME49_084620	hypothetical protein		X	X
TGME49_085730	TBC domain-containing protein		X	X
TGME49_085950	hypothetical protein		X	X
TGME49_086160	hypothetical protein		X	X
TGME49_086440	hypothetical protein		X	X
TGME49_086450	dense granule protein 5 precursor		X	X
TGME49_086510	hypothetical protein		X	X
TGME49_086620	30S ribosomal protein S1, putative		X	X
TGME49_086680	hypothetical protein		X	X
TGME49_088320	adenylate kinase, putative		X	X
TGME49_088430	hypothetical protein, conserved		X	X
TGME49_089240	DnaJ domain-containing protein		X	X
TGME49_090860	amino acid transporter, putative		X	X
TGME49_090870	patched family domain-containing protein, conserved		X	X
TGME49_090980	aminotransferase domain-containing protein, conserved		X	X
TGME49_091810	hypothetical protein		X	X
TGME49_092110	formate/nitrite transporter, putative		X	X
TGME49_092960	transmembrane domain-containing protein		X	X
TGME49_093630	hypothetical protein		X	X
TGME49_094340	hypothetical protein		X	X
TGME49_094820	type I fatty acid synthase, putative		X	X
TGME49_095030	hypothetical protein		X	X
TGME49_095630	hypothetical protein		X	X
TGME49_095680	periodic tryptophan protein PWP2, putative		X	X
TGME49_097120	hypothetical protein		X	X
TGME49_097340	hypothetical protein		X	X
TGME49_097350	hypothetical protein		X	X
TGME49_097360	hypothetical protein, conserved		X	X
TGME49_098030	hypothetical protein, conserved		X	X
TGME49_098980	RNA pseudouridylate synthase, putative		X	X
TGME49_099040	phosphatidylinositol N-acetylglucosaminyltransferase subunit, putative		X	X
TGME49_099060	sodium/hydrogen exchanger, putative		X	X
TGME49_101210	NAD(P) transhydrogenase, alpha subunit, putative		X	X
TGME49_101420	hypothetical protein, conserved		X	X
TGME49_104710	eukaryotic peptide chain release factor subunit, putative		X	X
TGME49_108710	hypothetical protein, conserved		X	X
TGME49_109180	hypothetical protein		X	X
TGME49_109290	HD domain-containing protein		X	X
TGME49_110430	heat shock protein 90, putative		X	X
TGME49_111410	U3 small nucleolar ribonucleoprotein protein MPP10, putative		X	X
TGME49_111800	endonuclease/exonuclease/phosphatase domain-containing protein		X	X
TGME49_112390	hypothetical protein		X	X
TGME49_112490	hypothetical protein		X	X
TGME49_113600	hypothetical protein		X	X
TGME49_114810	60S ribosomal protein L7, putative		X	X
TGME49_115230	hypothetical protein		X	X
TGME49_115310	hypothetical protein		X	X
TGME49_115940	rhoptry protein, putative		X	X
TGME49_118720	proline synthetase co-transcribed protein, putative		X	X
TGME49_119550	transmembrane protein, putative		X	X
TGME49_119620	hypothetical protein		X	X
TGME49_119640	hypothetical protein		X	X
TGME49_120050	ribosomal protein L5, putative		X	X
TGME49_120220	ubiquinol-cytochrome c reductase domain-containing protein		X	X
TGME49_120480	Rab 11b, putative		X	X
TGME49_120570	G1 to S phase transition protein, putative		X	X
TGME49_120590	glycosyl hydrolases family 35 domain-containing protein		X	X
TGME49_120620	queuine tRNA-ribosyltransferase, putative		X	X
TGME49_000230	PAN domain-containing protein		X
TGME49_000280	WD-repeat protein, putative		X
TGME49_000290	rhomboid family domain-containing protein		X
TGME49_000380	myb-like DNA binding domain-containing protein		X
TGME49_000400	protein phosphatase 2A, putative		X
TGME49_000430	deoxycytidylate deaminase, putative		X
TGME49_000450	hypothetical protein		X
TGME49_000470	hypothetical protein		X
TGME49_001150	copper-transporting ATPase, putative		X
TGME49_001190	hypothetical protein		X
TGME49_001240	hypothetical protein		X
TGME49_001410	protein phosphatase 2C, putative		X
TGME49_001840	eukaryotic aspartyl protease, putative		X
TGME49_001890	MORN repeat domain containing protein		X
TGME49_002020	hypothetical protein		X
TGME49_002080	hypothetical protein		X
TGME49_002150	hypothetical protein, conserved		X
TGME49_002200	hypothetical protein		X
TGME49_002230	histone deactylase, putative		X
TGME49_002270	WD domain, G-beta repeat-containing protein		X
TGME49_002350	hypothetical protein		X
TGME49_002530	aspartyl-tRNA synthetase, putative		X
TGME49_002580	heat shock protein, putative		X
TGME49_002590	hypothetical protein, conserved		X
TGME49_002620	hypothetical protein		X
TGME49_002640	RNA pseudouridylate synthase domain-containing protein		X
TGME49_002770	RNA-binding protein, putative		X
TGME49_002810	DnaJ domain-containing protein		X
TGME49_002880	mitochondrial carrier domain-containing protein		X
TGME49_003030	hypothetical protein		X
TGME49_003190	hypothetical protein		X
TGME49_003230	hypothetical protein		X
TGME49_003240	hypothetical protein		X
TGME49_003260	hypothetical protein		X
TGME49_003340	alkyl sulfatase, putative		X
TGME49_003380	DnaJ domain-containing protein		X
TGME49_003390	CRAL/TRIO domain-containing protein		X
TGME49_003560	hypothetical protein		X
TGME49_003600	hypothetical protein		X
TGME49_003610	3'-5' exoribonuclease csl4, putative		X
TGME49_003720	vitamin K epoxide reductase complex subunit 1, putative		X
TGME49_003790	hypothetical protein		X
TGME49_003810	kelch motif domain-containing protein		X
TGME49_003900	hypothetical protein, conserved		X
TGME49_003980	hypothetical protein		X
TGME49_004040	presenilin 1, putative		X
TGME49_004050	subtilase family serine protease, putative		X
TGME49_004080	histidine acid phosphatase domain containing protein		X
TGME49_004290	hypothetical protein		X
TGME49_004310	hypothetical protein		X
TGME49_004340	hypothetical protein		X
TGME49_004360	subtilase family serine protease, putative		X
TGME49_004460	hydroxymethylglutaryl-CoA lyase, putative		X
TGME49_005010	splicing factor 3B subunit 1, putative		X
TGME49_005360	hypothetical protein		X
TGME49_005390	hypothetical protein		X
TGME49_005410	RNA pseudouridylate synthase, putative		X
[truncated: 6,074 more rows]

## Sheet: ChIPwithGO
#Peaks where FDR <= 0.05
ID	Description	rep1	rep2	rep3
TGME49_016590	transportin, putative	X	X	X	GO.0000059.uPROTEIN.IMPORT.INTO.NUCLEUS.DOCKING	GO.0005215.uTRANSPORTER.ACTIVITY	GO.0005634.uNUCLEUS	GO.0005643u.NUCLEAR.PORE	GO.0005737.CYTOPLASM	GO.0006461.uPROTEIN.COMPLEX.ASSEMBLY	GO.0006605.uPROTEIN.TARGETING	GO.0006810.uTRANSPORT	GO.0006886.uINTRACELLULAR.PROTEIN.TRANSPORT	GO.0008320.uPROTEIN.CARRIER.ACTIVITY	GO.0008565.uPROTEIN.TRANSPORTER.ACTIVITY	GO.0015031.uPROTEIN.TRANSPORT	GO.0016021.uINTEGRAL.TO.MEMBRANE	PDB.Import_exportthroughnuclearpore_MET
TGME49_113410	26S proteasome non-ATPase regulatory subunit 2, putative	X	X	X	GO.0000074.REGULATION.OF.PROGRESSION.THROUGH.CELL.CYCLE	GO.0000502.uPROTEASOME.COMPLEX.SENSU.EUKARYOTA	GO.0005838.uPROTEASOME.REGULATORY.PARTICLE.SENSU.EUKARYOTA	GO.0006508.uPROTEOLYSIS	GO.0006511u.UBIQUITINDEPENDENT.PROTEIN.CATABOLISM	GO.0019538.uPROTEIN.METABOLISM	GO.0030163.uPROTEIN.CATABOLISM	PDB.invovledinproteosomedegredationandtimedtransc_MET
TGME49_080490	ubiquitin conjugation factor, putative	X	X	X	GO.0000151.uUBIQUITIN.LIGASE.COMPLEX	GO.0004842u.UBIQUITINPROTEIN.LIGASE.ACTIVITY	GO.0005515.uPROTEIN.BINDING	GO.0006464.uPROTEIN.MODIFICATION	GO.0006508.uPROTEOLYSIS	GO.0006511u.UBIQUITINDEPENDENT.PROTEIN.CATABOLISM	GO.0016567.uPROTEIN.UBIQUITINATION	GO.0016874.uLIGASE.ACTIVITY	GO.0030163.uPROTEIN.CATABOLISM	PDB.invovledinproteosomedegredationandtimedtransc_MET	PDB.Proteosomemediateddegredat_MET	PDB.Proteosomemdiatedproteolysis_MET
TGME49_033410	WD domain, G-beta repeat-containing protein	X	X	X	GO.0000154.uRRNA.MODIFICATION	GO.0005732.uSMALL.NUCLEOLAR.RIBONUCLEOPROTEIN.COMPLEX	GO.0006364.uRRNA.PROCESSING	GO.0006396.uRNA.PROCESSING	GO.0006807.uNITROGEN.COMPOUND.METABOLISM	GO.0009451.uRNA.MODIFICATION	GO.0016070.uRNA.METABOLISM	PDB.encodingcomponentsofribosomalassembly_MET	PDB.Maturationexport60S40Sribosome_MET
TGME49_113100	signal recognition particle 54 kda protein, putative	X	X	X	GO.0000166.NUCLEOTIDE.BINDING	GO.0003723.uRNA.BINDING	GO.0005525.uGTP.BINDING	GO.0005786.uSIGNAL.RECOGNITION.PARTICLE.SENSU.EUKARYOTA	GO.0006605.uPROTEIN.TARGETING	GO.0006614.uSRPDEPENDENT.COTRANSLATIONAL.PROTEIN.TARGETING.TO.MEMBRANE	GO.0006886.uINTRACELLULAR.PROTEIN.TRANSPORT	GO.0015031.uPROTEIN.TRANSPORT
TGME49_094550	dynein heavy chain, putative	X	X	X	GO.0000166.NUCLEOTIDE.BINDING	GO.0003774.uMOTOR.ACTIVITY	GO.0003777.uMICROTUBULE.MOTOR.ACTIVITY	GO.0005524.uATP.BINDING	GO.0005634.uNUCLEUS	GO.0005856.uCYTOSKELETON	GO.0005875.uMICROTUBULE.ASSOCIATED.COMPLEX	GO.0007017.uMICROTUBULEBASED.PROCESS	GO.0007018.uMICROTUBULEBASED.MOVEMENT	GO.0016787u.HYDROLASE.ACTIVITY	GO.0016818.uHYDROLASE.ACTIVITY.ACTING.ON.ACID.ANHYDRIDES.IN.PHOSPHORUSCONTAINING.ANHYDRIDES	GO.0016887.uATPASE.ACTIVITY	GO.0017111.uNUCLEOSIDETRIPHOSPHATASE.ACTIVITY	GO.0030286.uDYNEIN.COMPLEX
TGME49_070900	ATPase, AAA family domain-containing protein	X	X	X	GO.0000166.NUCLEOTIDE.BINDING	GO.0003824.uCATALYTIC.ACTIVITY	GO.0005524.uATP.BINDING	GO.0005663.uDNA.REPLICATION.FACTOR.C.COMPLEX	GO.0006259.uDNA.METABOLISM	GO.0006260.uDNA.REPLICATION	GO.0006807.uNITROGEN.COMPOUND.METABOLISM	GO.0009058.uBIOSYNTHESIS	GO.0016787u.HYDROLASE.ACTIVITY	GO.0016818.uHYDROLASE.ACTIVITY.ACTING.ON.ACID.ANHYDRIDES.IN.PHOSPHORUSCONTAINING.ANHYDRIDES	GO.0017111.uNUCLEOSIDETRIPHOSPHATASE.ACTIVITY	PDb.GENESINVOLVED_EXCISION_REPAIR_MET	PDB.DNAReplication_MET	PDB.encodingenzymes_prtsinvolvedDNArepair_MET
TGME49_118510	N-ethylmaleimide-sensitive factor	X	X	X	GO.0000166.NUCLEOTIDE.BINDING	GO.0003824.uCATALYTIC.ACTIVITY	GO.0005524.uATP.BINDING	GO.0006810.uTRANSPORT	GO.0006888.uER.TO.GOLGI.VESICLEMEDIATED.TRANSPORT	GO.0016192.uVESICLEMEDIATED.TRANSPORT	GO.0016787u.HYDROLASE.ACTIVITY	GO.0016818.uHYDROLASE.ACTIVITY.ACTING.ON.ACID.ANHYDRIDES.IN.PHOSPHORUSCONTAINING.ANHYDRIDES	GO.0016887.uATPASE.ACTIVITY	GO.0017111.uNUCLEOSIDETRIPHOSPHATASE.ACTIVITY	PDB.Establishedandputative_Maurerscleftprt_MET	PDB.molecularvesicleexocytosis_MET
TGME49_108580	lon protease, putative	X	X	X	GO.0000166.NUCLEOTIDE.BINDING	GO.0004175.uENDOPEPTIDASE.ACTIVITY	GO.0004176.uATPDEPENDENT.PEPTIDASE.ACTIVITY	GO.0004252.uSERINETYPE.ENDOPEPTIDASE.ACTIVITY	GO.0005739.uMITOCHONDRION	GO.0006508.uPROTEOLYSIS	GO.0008236.uSERINETYPE.PEPTIDASE.ACTIVITY	GO.0016887.uATPASE.ACTIVITY	GO.0042623.uATPASE.ACTIVITY.COUPLED	PDB.Chaperonenetwork_ofmitomatrix_MET	PDB.NucleargenestargetedtoMito_MET	PDB.Peptidasesandproteases_MET
TGME49_043490	bcs1 protein, putative	X	X	X	GO.0000166.NUCLEOTIDE.BINDING	GO.0005524.uATP.BINDING	GO.0005739.uMITOCHONDRION	GO.0005743.uMITOCHONDRIAL.INNER.MEMBRANE	GO.0006461.uPROTEIN.COMPLEX.ASSEMBLY	GO.0016787u.HYDROLASE.ACTIVITY	GO.0016818.uHYDROLASE.ACTIVITY.ACTING.ON.ACID.ANHYDRIDES.IN.PHOSPHORUSCONTAINING.ANHYDRIDES	GO.0016887.uATPASE.ACTIVITY	GO.0017111.uNUCLEOSIDETRIPHOSPHATASE.ACTIVITY	PD.PORPHRYN_MET	PDB.NucleargenestargetedtoMito_MET
TGME49_061050	mitotic control protein dis3, putative	X	X	X	GO.0000178u.EXOSOME.RNASE.COMPLEX	GO.0003723.uRNA.BINDING	GO.0004518u.NUCLEASE.ACTIVITY	GO.0004527.uEXONUCLEASE.ACTIVITY	GO.0004540.uRIBONUCLEASE.ACTIVITY
TGME49_114090	proteasome subunit beta type 3, putative	X	X	X	GO.0000502.uPROTEASOME.COMPLEX.SENSU.EUKARYOTA	GO.0003824.uCATALYTIC.ACTIVITY	GO.0004175.uENDOPEPTIDASE.ACTIVITY	GO.0005839.uPROTEASOME.CORE.COMPLEX.SENSU.EUKARYOTA	GO.0006508.uPROTEOLYSIS	GO.0006511u.UBIQUITINDEPENDENT.PROTEIN.CATABOLISM	GO.0016787u.HYDROLASE.ACTIVITY	GO.0019538.uPROTEIN.METABOLISM	GO.0030163.uPROTEIN.CATABOLISM	PDB.invovledinproteosomedegredationandtimedtransc_MET	PDB.Peptidasesandproteases_MET
TGME49_058240	chromodomain helicase DNA binding protein, putative	X	X	X	GO.0000785u.CHROMATIN	GO.0003677.uDNA.BINDING	GO.0003682.uCHROMATIN.BINDING	GO.0004386.uHELICASE.ACTIVITY	GO.0005634.uNUCLEUS	GO.0006333.uCHROMATIN.ASSEMBLY.OR.DISASSEMBLY	GO.0016818.uHYDROLASE.ACTIVITY.ACTING.ON.ACID.ANHYDRIDES.IN.PHOSPHORUSCONTAINING.ANHYDRIDES	GO.0017111.uNUCLEOSIDETRIPHOSPHATASE.ACTIVITY	PDB.Nucleosomeassemblyandregul_MET
TGME49_009680	hypothetical protein	X	X	X	GO.0003676.uNUCLEIC.ACID.BINDING	GO.0003677.uDNA.BINDING	GO.0003678.uDNA.HELICASE.ACTIVITY	GO.0004386.uHELICASE.ACTIVITY	GO.0005524.uATP.BINDING	GO.0006259.uDNA.METABOLISM	GO.0006281.uDNA.REPAIR	GO.0006310.uDNA.RECOMBINATION	GO.0006807.uNITROGEN.COMPOUND.METABOLISM	GO.0016787u.HYDROLASE.ACTIVITY	GO.0016818.uHYDROLASE.ACTIVITY.ACTING.ON.ACID.ANHYDRIDES.IN.PHOSPHORUSCONTAINING.ANHYDRIDES	GO.0017111.uNUCLEOSIDETRIPHOSPHATASE.ACTIVITY
TGME49_084010	DNA polymerase I, putative	X	X	X	GO.0003676.uNUCLEIC.ACID.BINDING	GO.0003677.uDNA.BINDING	GO.0003824.uCATALYTIC.ACTIVITY	GO.0004518u.NUCLEASE.ACTIVITY	GO.0004527.uEXONUCLEASE.ACTIVITY	GO.0008409.u53.EXONUCLEASE.ACTIVITY	GO.0016787u.HYDROLASE.ACTIVITY	GO.0020011.uAPICOPLAST	PDb.GENESINVOLVED_EXCISION_REPAIR_MET	PDB.DNAmismatchrepair_MET	PDB.Nucleargenestargetedtoapicoplast_MET
TGME49_013770	RNA helicase, putative	X	X	X	GO.0003676.uNUCLEIC.ACID.BINDING	GO.0004004.uATPDEPENDENT.RNA.HELICASE.ACTIVITY	GO.0004386.uHELICASE.ACTIVITY	GO.0005524.uATP.BINDING	GO.0008026.uATPDEPENDENT.HELICASE.ACTIVITY	GO.0016787u.HYDROLASE.ACTIVITY	GO.0016818.uHYDROLASE.ACTIVITY.ACTING.ON.ACID.ANHYDRIDES.IN.PHOSPHORUSCONTAINING.ANHYDRIDES	GO.0016887.uATPASE.ACTIVITY	GO.0017111.uNUCLEOSIDETRIPHOSPHATASE.ACTIVITY	GO.0042623.uATPASE.ACTIVITY.COUPLED	PDb.SPLICING_OF_PRE_mRNA	PDB.encodingcomponentsofribosomalassembly_MET
TGME49_098020	DEAD-box ATP-dependent RNA helicase, putative	X	X	X	GO.0003676.uNUCLEIC.ACID.BINDING	GO.0004386.uHELICASE.ACTIVITY	GO.0005524.uATP.BINDING	GO.0008026.uATPDEPENDENT.HELICASE.ACTIVITY	GO.0016787u.HYDROLASE.ACTIVITY	GO.0016818.uHYDROLASE.ACTIVITY.ACTING.ON.ACID.ANHYDRIDES.IN.PHOSPHORUSCONTAINING.ANHYDRIDES	GO.0016887.uATPASE.ACTIVITY	GO.0017111.uNUCLEOSIDETRIPHOSPHATASE.ACTIVITY	GO.0020011.uAPICOPLAST	GO.0042623.uATPASE.ACTIVITY.COUPLED	PDb.SPLICING_OF_PRE_mRNA
TGME49_070770	hypothetical protein	X	X	X	GO.0003676.uNUCLEIC.ACID.BINDING	GO.0006396.uRNA.PROCESSING	GO.0006397u.MRNA.PROCESSING	GO.0006807.uNITROGEN.COMPOUND.METABOLISM	GO.0016070.uRNA.METABOLISM	GO.0016071.uMRNA.METABOLISM
TGME49_095340	UV excision repair protein rhp23, putative	X	X	X	GO.0003677.uDNA.BINDING	GO.0003684.uDAMAGED.DNA.BINDING	GO.0006259.uDNA.METABOLISM	GO.0006281.uDNA.REPAIR	GO.0006289.uNUCLEOTIDEEXCISION.REPAIR	GO.0006508.uPROTEOLYSIS	GO.0006511u.UBIQUITINDEPENDENT.PROTEIN.CATABOLISM	GO.0030163.uPROTEIN.CATABOLISM	PDb.GENESINVOLVED_EXCISION_REPAIR_MET	PDB.encodingenzymes_prtsinvolvedDNArepair_MET	PDB.invovledinproteosomedegredationandtimedtransc_MET	PDB.Nucleotideexcisionrepair_MET	PDB.Proteosomemediateddegredat_MET	PDB.Proteosomemdiatedproteolysis_MET
TGME49_118620	tRNA-splicing endonuclease positive effector protein, putative	X	X	X	GO.0003677.uDNA.BINDING	GO.0003723.uRNA.BINDING	GO.0004386.uHELICASE.ACTIVITY	GO.0006350.uTRANSCRIPTION	GO.0008270.uZINC.ION.BINDING	GO.0016818.uHYDROLASE.ACTIVITY.ACTING.ON.ACID.ANHYDRIDES.IN.PHOSPHORUSCONTAINING.ANHYDRIDES	GO.0017111.uNUCLEOSIDETRIPHOSPHATASE.ACTIVITY	GO.0046872.uMETAL.ION.BINDING
TGME49_080690	DNA polymerase epsilon subunit, putative	X	X	X	GO.0003677.uDNA.BINDING	GO.0003887.uDNADIRECTED.DNA.POLYMERASE.ACTIVITY	GO.0006259.uDNA.METABOLISM	GO.0006260.uDNA.REPLICATION	GO.0016772.uTRANSFERASE.ACTIVITY.TRANSFERRING.PHOSPHORUSCONTAINING.GROUPS	GO.0016779.uNUCLEOTIDYLTRANSFERASE.ACTIVITY	PDb.GENESINVOLVED_EXCISION_REPAIR_MET	PDb.Base_excisionrepairofAPsites_MET
TGME49_026480	DNA topoisomerase III alpha, putative	X	X	X	GO.0003677.uDNA.BINDING	GO.0003918.uDNA.TOPOISOMERASE.ATPHYDROLYZING.ACTIVITY	GO.0006259.uDNA.METABOLISM	GO.0006260.uDNA.REPLICATION	GO.0006265.uDNA.TOPOLOGICAL.CHANGE	PDB.DNAReplication_MET	PDB.encodingenzymes_prtsinvolvedDNArepair_MET
TGME49_112230	DNA topoisomerase II, putative	X	X	X	GO.0003677.uDNA.BINDING	GO.0003918.uDNA.TOPOISOMERASE.ATPHYDROLYZING.ACTIVITY	GO.0006259.uDNA.METABOLISM	GO.0006265.uDNA.TOPOLOGICAL.CHANGE	PDB.DNAReplication_MET	PDB.encodingenzymes_prtsinvolvedDNArepair_MET	PDB.Proteinsduringpassagethroughprophase
TGME49_027560	hypothetical protein	X	X	X	GO.0003677.uDNA.BINDING	GO.0006350.uTRANSCRIPTION	GO.0030528.uTRANSCRIPTION.REGULATOR.ACTIVITY
TGME49_033230	RNA binding motif-containing protein	X	X	X	GO.0003723.uRNA.BINDING	GO.0003729.uMRNA.BINDING	GO.0005737.CYTOPLASM	GO.0006396.uRNA.PROCESSING
TGME49_085840	hypothetical protein	X	X	X	GO.0003723.uRNA.BINDING	GO.0004518u.NUCLEASE.ACTIVITY	GO.0004540.uRIBONUCLEASE.ACTIVITY
TGME49_038050	tudor / staphylococcal nuclease domain-containing protein	X	X	X	GO.0003723.uRNA.BINDING	GO.0004518u.NUCLEASE.ACTIVITY	GO.0005509.uCALCIUM.ION.BINDING	GO.0046872.uMETAL.ION.BINDING
TGME49_015460	40S ribosomal protein S24, putative	X	X	X	GO.0003735.uSTRUCTURAL.CONSTITUENT.OF.RIBOSOME	GO.0005198.uSTRUCTURAL.MOLECULE.ACTIVITY	GO.0005622.INTRACELLULAR	GO.0005840u.RIBOSOME	GO.0006412.uPROTEIN.BIOSYNTHESIS	GO.0009058.uBIOSYNTHESIS	GO.0019538.uPROTEIN.METABOLISM	PDB.ribosomalstructure_MET
TGME49_007900	transcription factor IIIB subunit, putative	X	X	X	GO.0003743.uTRANSLATION.INITIATION.FACTOR.ACTIVITY	GO.0003743.uTRANSLATION.INITIATION.FACTOR.ACTIVITY	GO.0005667.uTRANSCRIPTION.FACTOR.COMPLEX	GO.0005667.uTRANSCRIPTION.FACTOR.COMPLEX	GO.0006350.uTRANSCRIPTION	GO.0006350.uTRANSCRIPTION	GO.0006413.uTRANSLATIONAL.INITIATION	GO.0006413.uTRANSLATIONAL.INITIATION	GO.0006461.uPROTEIN.COMPLEX.ASSEMBLY	GO.0006461.uPROTEIN.COMPLEX.ASSEMBLY	GO.0008270.uZINC.ION.BINDING	GO.0008270.uZINC.ION.BINDING	GO.0030528.uTRANSCRIPTION.REGULATOR.ACTIVITY	GO.0030528.uTRANSCRIPTION.REGULATOR.ACTIVITY
TGME49_001680	eukaryotic translation initiation factor 3 subunit 10, putative	X	X	X	GO.0003743.uTRANSLATION.INITIATION.FACTOR.ACTIVITY	GO.0005852u.EUKARYOTIC.TRANSLATION.INITIATION.FACTOR.3.COMPLEX	GO.0006446.uREGULATION.OF.TRANSLATIONAL.INITIATION	PDB.Initiatonoftranslation_MET
TGME49_120640	cyclophilin, putative	X	X	X	GO.0003755.uPEPTIDYLPROLYL.CISTRANS.ISOMERASE.ACTIVITY	GO.0006457.uPROTEIN.FOLDING	GO.0016018.uCYCLOSPORIN.A.BINDING	GO.0019538.uPROTEIN.METABOLISM	PDb.CHAPERONEASSIST_PRT_FOLDING	PDB.encodingchaperonesandregulators_MET
TGME49_041830	cyclophilin, putative	X	X	X	GO.0003755.uPEPTIDYLPROLYL.CISTRANS.ISOMERASE.ACTIVITY	GO.0016018.uCYCLOSPORIN.A.BINDING	PDb.CHAPERONEASSIST_PRT_FOLDING
TGME49_105940	peptidyl-prolyl cis-trans isomerase, putative	X	X	X	GO.0003755.uPEPTIDYLPROLYL.CISTRANS.ISOMERASE.ACTIVITY	PDb.CHAPERONEASSIST_PRT_FOLDING	PDB.encodingchaperonesandregulators_MET
TGME49_087160	kinesin motor domain-containing protein, putative	X	X	X	GO.0003774.uMOTOR.ACTIVITY	GO.0003777.uMICROTUBULE.MOTOR.ACTIVITY	GO.0005856.uCYTOSKELETON	GO.0005871.uKINESIN.COMPLEX	GO.0005875.uMICROTUBULE.ASSOCIATED.COMPLEX	GO.0007017.uMICROTUBULEBASED.PROCESS	GO.0007018.uMICROTUBULEBASED.MOVEMENT	PDB.Centrisomeproteins_MET	PDB.Kinetochorespowerchromosmemovement_MET	PDB.Molecularmotorprototypes_MET	PDB.Proteinsduringpassagethroughprophase	PDB.Putativeorganizationkinechore_MET	PDB.Regulationofspindledynamics_MET
TGME49_047600	hypothetical protein, conserved	X	X	X	GO.0003774.uMOTOR.ACTIVITY	GO.0016818.uHYDROLASE.ACTIVITY.ACTING.ON.ACID.ANHYDRIDES.IN.PHOSPHORUSCONTAINING.ANHYDRIDES	GO.0017111.uNUCLEOSIDETRIPHOSPHATASE.ACTIVITY	PDB.Molecularmotorprototypes_MET
TGME49_067810	Rab 5	X	X	X	GO.0003824.uCATALYTIC.ACTIVITY	GO.0003924.uGTPASE.ACTIVITY	GO.0005515.uPROTEIN.BINDING	GO.0005525.uGTP.BINDING	GO.0006810.uTRANSPORT	GO.0006886.uINTRACELLULAR.PROTEIN.TRANSPORT	GO.0007165.uSIGNAL.TRANSDUCTION	GO.0007264.uSMALL.GTPASE.MEDIATED.SIGNAL.TRANSDUCTION	GO.0015031.uPROTEIN.TRANSPORT	GO.0016020.uMEMBRANE	GO.0016787u.HYDROLASE.ACTIVITY	GO.0016818.uHYDROLASE.ACTIVITY.ACTING.ON.ACID.ANHYDRIDES.IN.PHOSPHORUSCONTAINING.ANHYDRIDES	GO.0017111.uNUCLEOSIDETRIPHOSPHATASE.ACTIVITY
TGME49_049260	CMGC kinase	X	X	X	GO.0003824.uCATALYTIC.ACTIVITY	GO.0004672.uPROTEIN.KINASE.ACTIVITY	GO.0004674.uPROTEIN.SERINETHREONINE.KINASE.ACTIVITY	GO.0004713.uPROTEINTYROSINE.KINASE.ACTIVITY	GO.0005524.uATP.BINDING	GO.0006464.uPROTEIN.MODIFICATION	GO.0006468.uPROTEIN.AMINO.ACID.PHOSPHORYLATION	GO.0016301.uKINASE.ACTIVITY	GO.0016740.uTRANSFERASE.ACTIVITY	GO.0016772.uTRANSFERASE.ACTIVITY.TRANSFERRING.PHOSPHORUSCONTAINING.GROUPS	GO.0016773.uPHOSPHOTRANSFERASE.ACTIVITY.ALCOHOL.GROUP.AS.ACCEPTOR	GO.0019538.uPROTEIN.METABOLISM	PDB.Centrisomeproteins_MET	PDB.Proteinkinase_MET
TGME49_120000	SCY kinase (incomplete catalytic triad)	X	X	X	GO.0003824.uCATALYTIC.ACTIVITY	GO.0004672.uPROTEIN.KINASE.ACTIVITY	GO.0006464.uPROTEIN.MODIFICATION	GO.0006468.uPROTEIN.AMINO.ACID.PHOSPHORYLATION	GO.0016301.uKINASE.ACTIVITY	GO.0016740.uTRANSFERASE.ACTIVITY	GO.0016772.uTRANSFERASE.ACTIVITY.TRANSFERRING.PHOSPHORUSCONTAINING.GROUPS	GO.0016773.uPHOSPHOTRANSFERASE.ACTIVITY.ALCOHOL.GROUP.AS.ACCEPTOR	GO.0019538.uPROTEIN.METABOLISM	PDB.Centrisomeproteins_MET
TGME49_114400	branched-chain alpha-keto acid dehydrogenase E1 component beta chain, putative	X	X	X	GO.0003824.uCATALYTIC.ACTIVITY	GO.0005739.uMITOCHONDRION	GO.0005759.uMITOCHONDRIAL.MATRIX	GO.0006099.uTRICARBOXYLIC.ACID.CYCLE	GO.0016491.uOXIDOREDUCTASE.ACTIVITY	GO.0016624.uOXIDOREDUCTASE.ACTIVITY.ACTING.ON.THE.ALDEHYDE.OR.OXO.GROUP.OF.DONORS.DISULFIDE.AS.ACCEPTOR	PDb.LEU_ISOLEU_VALINE_MET	PDB.NucleargenestargetedtoMito_MET
TGME49_113690	hypothetical protein, conserved	X	X	X	GO.0003824.uCATALYTIC.ACTIVITY	GO.0005783.uENDOPLASMIC.RETICULUM	GO.0006508.uPROTEOLYSIS	GO.0006511u.UBIQUITINDEPENDENT.PROTEIN.CATABOLISM	GO.0016787u.HYDROLASE.ACTIVITY	GO.0016818.uHYDROLASE.ACTIVITY.ACTING.ON.ACID.ANHYDRIDES.IN.PHOSPHORUSCONTAINING.ANHYDRIDES	GO.0016887.uATPASE.ACTIVITY	GO.0017111.uNUCLEOSIDETRIPHOSPHATASE.ACTIVITY	GO.0019538.uPROTEIN.METABOLISM	GO.0030163.uPROTEIN.CATABOLISM
TGME49_011240	peptidyl-tRNA hydrolase PTH2 domain-containing protein	X	X	X	GO.0003824.uCATALYTIC.ACTIVITY	GO.0006412.uPROTEIN.BIOSYNTHESIS	GO.0009058.uBIOSYNTHESIS	GO.0016787u.HYDROLASE.ACTIVITY	GO.0019538.uPROTEIN.METABOLISM	PDB.Proteinbiosynthesis_MET
TGME49_015290	saccharopine dehydrogenase, putative	X	X	X	GO.0003824.uCATALYTIC.ACTIVITY	GO.0006629.uLIPID.METABOLISM	GO.0009058.uBIOSYNTHESIS	GO.0016491.uOXIDOREDUCTASE.ACTIVITY
TGME49_060210	hypothetical protein, conserved	X	X	X	GO.0003924.uGTPASE.ACTIVITY	GO.0005525.uGTP.BINDING	GO.0005739.uMITOCHONDRION
TGME49_018220	CMGC kinase, CDK family TgPK2	X	X	X	GO.0004672.uPROTEIN.KINASE.ACTIVITY	GO.0004674.uPROTEIN.SERINETHREONINE.KINASE.ACTIVITY	GO.0004693.uCYCLINDEPENDENT.PROTEIN.KINASE.ACTIVITY	GO.0004713.uPROTEINTYROSINE.KINASE.ACTIVITY	GO.0006464.uPROTEIN.MODIFICATION	GO.0006468.uPROTEIN.AMINO.ACID.PHOSPHORYLATION	GO.0007049.uCELL.CYCLE	GO.0016301.uKINASE.ACTIVITY	GO.0016772.uTRANSFERASE.ACTIVITY.TRANSFERRING.PHOSPHORUSCONTAINING.GROUPS	GO.0016773.uPHOSPHOTRANSFERASE.ACTIVITY.ALCOHOL.GROUP.AS.ACCEPTOR	PDB.Centrioleproteins_MET	PDB.Centrisomeproteins_MET	PDB.Prereplicativecomplexformation_MET	PDB.Proteinkinase_MET
TGME49_068370	hypothetical protein	X	X	X	GO.0004672.uPROTEIN.KINASE.ACTIVITY	GO.0004674.uPROTEIN.SERINETHREONINE.KINASE.ACTIVITY	GO.0006259.uDNA.METABOLISM	GO.0006281.uDNA.REPAIR	GO.0016301.uKINASE.ACTIVITY	GO.0016772.uTRANSFERASE.ACTIVITY.TRANSFERRING.PHOSPHORUSCONTAINING.GROUPS	GO.0016773.uPHOSPHOTRANSFERASE.ACTIVITY.ALCOHOL.GROUP.AS.ACCEPTOR
TGME49_035020	coatomer protein complex subunit beta, putative	X	X	X	GO.0005198.uSTRUCTURAL.MOLECULE.ACTIVITY	GO.0006810.uTRANSPORT	GO.0006886.uINTRACELLULAR.PROTEIN.TRANSPORT	GO.0015031.uPROTEIN.TRANSPORT	GO.0016192.uVESICLEMEDIATED.TRANSPORT	PDB.ClassicalCOPI_mediatedvesiculartransport_MET
TGME49_105470	hypothetical protein	X	X	X	GO.0005215.uTRANSPORTER.ACTIVITY	GO.0005279.AMINO.ACIDPOLYAMINE.TRANSPORTER.ACTIVITY	PDb.TRANSPORTERS_OF_PLASMA_MEMBR	PDB.transportproteins_MET
TGME49_119500	hypothetical protein, conserved	X	X	X	GO.0005215.uTRANSPORTER.ACTIVITY	GO.0005509.uCALCIUM.ION.BINDING	GO.0006629.uLIPID.METABOLISM	GO.0006810.uTRANSPORT	GO.0016020.uMEMBRANE	GO.0016021.uINTEGRAL.TO.MEMBRANE	GO.0016192.uVESICLEMEDIATED.TRANSPORT	GO.0046872.uMETAL.ION.BINDING
TGME49_040870	beta adaptin protein, putative	X	X	X	GO.0005215.uTRANSPORTER.ACTIVITY	GO.0005515.uPROTEIN.BINDING	GO.0006810.uTRANSPORT	GO.0006886.uINTRACELLULAR.PROTEIN.TRANSPORT	GO.0008565.uPROTEIN.TRANSPORTER.ACTIVITY	GO.0015031.uPROTEIN.TRANSPORT	GO.0016192.uVESICLEMEDIATED.TRANSPORT	GO.0030131.uCLATHRIN.ADAPTOR.COMPLEX	PDB.Classical_clarthrinmediatedvesiculartransport_MET
TGME49_091310	vacuolar ATP synthase 22 kDa proteolipid subunit, putative	X	X	X	GO.0005215.uTRANSPORTER.ACTIVITY	GO.0006754.uATP.BIOSYNTHESIS	GO.0006812.uCATION.TRANSPORT	GO.0009165.uNUCLEOTIDE.BIOSYNTHESIS	GO.0015986.uATP.SYNTHESIS.COUPLED.PROTON.TRANSPORT	GO.0015992.uPROTON.TRANSPORT	GO.0016469.uPROTONTRANSPORTING.TWOSECTOR.ATPASE.COMPLEX	PDb.TRANSPORTERS_OF_PLASMA_MEMBR	PDB.transportproteins_MET
TGME49_040740	syntaxin binding protein, putative	X	X	X	GO.0005215.uTRANSPORTER.ACTIVITY	GO.0006810.uTRANSPORT	GO.0006904.uVESICLE.DOCKING.DURING.EXOCYTOSIS	GO.0008565.uPROTEIN.TRANSPORTER.ACTIVITY	GO.0015031.uPROTEIN.TRANSPORT	GO.0016192.uVESICLEMEDIATED.TRANSPORT	PDB.molecularvesicleexocytosis_MET
TGME49_059200	Na+/H+ antiporter, putative	X	X	X	GO.0005215.uTRANSPORTER.ACTIVITY	GO.0006812.uCATION.TRANSPORT	GO.0030001.uMETAL.ION.TRANSPORT	PDb.TRANSPORTERS_OF_PLASMA_MEMBR	PDB.transportproteins_MET	PDB.Moleculardrugresistancemarkers_MET
TGME49_019630	NADPH-cytochrome p450 reductase, putative	X	X	X	GO.0005506.uIRON.ION.BINDING	GO.0009055.uELECTRON.CARRIER.ACTIVITY	GO.0016491.uOXIDOREDUCTASE.ACTIVITY	GO.0046872.uMETAL.ION.BINDING	PDB.NucleargenestargetedtoMito_MET
TGME49_002370	TCP-1/cpn60 family chaperonin, putative	X	X	X	GO.0005515.uPROTEIN.BINDING	GO.0005524.uATP.BINDING	GO.0005829.uCYTOSOL	GO.0005832.uCHAPERONINCONTAINING.TCOMPLEX	GO.0006457.uPROTEIN.FOLDING	GO.0019538.uPROTEIN.METABOLISM	GO.0051082.uUNFOLDED.PROTEIN.BINDING	PDb.CHAPERONEASSIST_PRT_FOLDING	PDB.Centrisomeproteins_MET	PDB.encodingchaperonesandregulators_MET
TGME49_029180	importin beta-3 subunit, putative	X	X	X	GO.0005515.uPROTEIN.BINDING	GO.0005634.uNUCLEUS	GO.0005643u.NUCLEAR.PORE	GO.0006605.uPROTEIN.TARGETING	GO.0006810.uTRANSPORT	GO.0006886.uINTRACELLULAR.PROTEIN.TRANSPORT	GO.0015031.uPROTEIN.TRANSPORT	GO.0016021.uINTEGRAL.TO.MEMBRANE	GO.0019904.uPROTEIN.DOMAIN.SPECIFIC.BINDING	GO.0046983.uPROTEIN.DIMERIZATION.ACTIVITY	PDB.Import_exportthroughnuclearpore_MET
TGME49_015700	phosphatidylinositol 3-kinase, putative	X	X	X	GO.0005515.uPROTEIN.BINDING	GO.0006629.uLIPID.METABOLISM	GO.0006644.uPHOSPHOLIPID.METABOLISM	GO.0006810.uTRANSPORT	GO.0007165.uSIGNAL.TRANSDUCTION	GO.0016192.uVESICLEMEDIATED.TRANSPORT	GO.0016301.uKINASE.ACTIVITY	GO.0016740.uTRANSFERASE.ACTIVITY	GO.0016772.uTRANSFERASE.ACTIVITY.TRANSFERRING.PHOSPHORUSCONTAINING.GROUPS	GO.0016773.uPHOSPHOTRANSFERASE.ACTIVITY.ALCOHOL.GROUP.AS.ACCEPTOR	PDb.INOSITOL_PHOS_MET	PDB.Tetheringcomplexes_MET	PDB.Rabproteinsinintracellulartraffi_MET
TGME49_060420	HEC/Ndc80p family protein, putative	X	X	X	GO.0005515.uPROTEIN.BINDING	GO.0006810.uTRANSPORT	GO.0016192.uVESICLEMEDIATED.TRANSPORT	PDB.Kinetochorespowerchromosmemovement_MET	PDB.Putativeorganizationkinechore_MET
TGME49_115220	rhoptry protein, putative	X	X	X	GO.0005524.uATP.BINDING	GO.0006810.uTRANSPORT	GO.0016021.uINTEGRAL.TO.MEMBRANE
TGME49_119310	hypothetical protein	X	X	X	GO.0005524.uATP.BINDING	GO.0016020.uMEMBRANE
TGME49_053950	XAP5 protein, putative	X	X	X	GO.0005634.uNUCLEUS
TGME49_077870	hypothetical protein, conserved	X	X	X	GO.0005634.uNUCLEUS	GO.0046872.uMETAL.ION.BINDING
TGME49_004480	DnaJ domain-containing protein	X	X	X	GO.0005739.uMITOCHONDRION	GO.0005783.uENDOPLASMIC.RETICULUM	GO.0006457.uPROTEIN.FOLDING	GO.0009408.uRESPONSE.TO.HEAT	GO.0051082.uUNFOLDED.PROTEIN.BINDING	PDB.encodingchaperonesandregulators_MET	PDB.Nucleargenestargetedtoapicoplast_MET	PDB.Postranslationtranslocationineukaryotes_MET	PDB.ProteinswithERretentionsequences_MET
TGME49_026580	hypothetical protein	X	X	X	GO.0005886.uPLASMA.MEMBRANE
TGME49_011350	CBS domain-containing protein	X	X	X	GO.0005886.uPLASMA.MEMBRANE	GO.0006810.uTRANSPORT	GO.0016021.uINTEGRAL.TO.MEMBRANE
TGME49_014300	hypothetical protein	X	X	X	GO.0005886.uPLASMA.MEMBRANE	GO.0006810.uTRANSPORT	PDb.RNA_POLYM_II_TRANSCRIBES_mRNA
TGME49_002360	hypothetical protein	X	X	X	GO.0006396.uRNA.PROCESSING	GO.0006400.uTRNA.MODIFICATION	GO.0008033.uTRNA.PROCESSING	GO.0008168.uMETHYLTRANSFERASE.ACTIVITY	GO.0008173.uRNA.METHYLTRANSFERASE.ACTIVITY	GO.0008757.uSADENOSYLMETHIONINEDEPENDENT.METHYLTRANSFERASE.ACTIVITY	GO.0009451.uRNA.MODIFICATION	GO.0016070.uRNA.METABOLISM
TGME49_094180	tRNA (guanine-N(7)-)-methyltransferase, putative	X	X	X	GO.0006396.uRNA.PROCESSING	GO.0006400.uTRNA.MODIFICATION	GO.0008033.uTRNA.PROCESSING	GO.0008168.uMETHYLTRANSFERASE.ACTIVITY	GO.0008173.uRNA.METHYLTRANSFERASE.ACTIVITY	GO.0008757.uSADENOSYLMETHIONINEDEPENDENT.METHYLTRANSFERASE.ACTIVITY	GO.0009451.uRNA.MODIFICATION	GO.0016070.uRNA.METABOLISM	PDb.tRNA_MODIFICATIONS	PDB.NucleargenestargetedtoMito_MET
TGME49_112520	tRNA delta(2)-isopentenylpyrophosphate transferase, putative	X	X	X	GO.0006396.uRNA.PROCESSING	GO.0008033.uTRNA.PROCESSING	GO.0016070.uRNA.METABOLISM	PDb.REDOX_MET	PDb.TERPERNOID_MET	PDB.Nucleargenestargetedtoapicoplast_MET
TGME49_058110	N-acetylglucosaminylphosphatidylinositol deacetylase, putative	X	X	X	GO.0006464.uPROTEIN.MODIFICATION	GO.0006506.uGPI.ANCHOR.BIOSYNTHESIS	GO.0006629.uLIPID.METABOLISM	GO.0006644.uPHOSPHOLIPID.METABOLISM	GO.0008654.uPHOSPHOLIPID.BIOSYNTHESIS	GO.0009058.uBIOSYNTHESIS	GO.0016787u.HYDROLASE.ACTIVITY	GO.0019538.uPROTEIN.METABOLISM	PDb.GPI_ANCHOR_BIOSYNTHESIS
TGME49_041860	phosphatidylinositolglycan class A protein	X	X	X	GO.0006464.uPROTEIN.MODIFICATION	GO.0006506.uGPI.ANCHOR.BIOSYNTHESIS	GO.0006629.uLIPID.METABOLISM	GO.0006644.uPHOSPHOLIPID.METABOLISM	GO.0008654.uPHOSPHOLIPID.BIOSYNTHESIS	PDb.GPI_ANCHOR_BIOSYNTHESIS
TGME49_057510	aminoalcoholphosphotransferase, putative	X	X	X	GO.0006629.uLIPID.METABOLISM	GO.0006629.uLIPID.METABOLISM	GO.0006644.uPHOSPHOLIPID.METABOLISM	GO.0006644.uPHOSPHOLIPID.METABOLISM	GO.0008654.uPHOSPHOLIPID.BIOSYNTHESIS	GO.0008654.uPHOSPHOLIPID.BIOSYNTHESIS	GO.0009058.uBIOSYNTHESIS	GO.0009058.uBIOSYNTHESIS	PDB.Phosphatidylcholinemet_MET	PDB.phosphatidyethanolamine_phoserinemet_MET
TGME49_061940	hydrolase, alpha/beta fold family domain containing protein	X	X	X	GO.0006807.uNITROGEN.COMPOUND.METABOLISM	PDB.Peptidasesandproteases_MET
TGME49_042660	vacuolar sorting protein 35, putative	X	X	X	GO.0006810.uTRANSPORT	GO.0016192.uVESICLEMEDIATED.TRANSPORT	PDB.Tetheringcomplexes_MET
TGME49_120670	hypothetical protein, conserved	X	X	X	GO.0006886.uINTRACELLULAR.PROTEIN.TRANSPORT	GO.0015031.uPROTEIN.TRANSPORT	PDB.Tetheringcomplexes_MET
TGME49_057770	SET domain-containing protein	X	X	X	GO.0008168.uMETHYLTRANSFERASE.ACTIVITY	GO.0008270.uZINC.ION.BINDING	GO.0008757.uSADENOSYLMETHIONINEDEPENDENT.METHYLTRANSFERASE.ACTIVITY	PDB.Histonlysinemethylation_MET	PDB.Pfalcichromatinlandscape_MET
TGME49_035660	hypothetical protein, conserved	X	X	X	GO.0016020.uMEMBRANE	GO.0016021.uINTEGRAL.TO.MEMBRANE
TGME49_021710	TBC domain-containing protein	X	X	X	GO.0016491.uOXIDOREDUCTASE.ACTIVITY	GO.0043087.uREGULATION.OF.GTPASE.ACTIVITY
TGME49_049650	apolipoprotein A-I binding protein, putative	X	X	X	GO.0016491.uOXIDOREDUCTASE.ACTIVITY	PDb.VITB6_MET
TGME49_039930	nuclear associated protein, putative	X	X	X	PDB.Centrioleproteins_MET	PDB.tubulinandmicrotubles_MET
TGME49_085270	DnaJ domain-containing protein	X	X	X	PDb.CHAPERONEASSIST_PRT_FOLDING	PDB.encodingchaperonesandregulators_MET
TGME49_036840	hypothetical protein	X	X	X	PDB.encodingcomponentsofribosomalassembly_MET
TGME49_111870	WD repeat protein, putative	X	X	X	PDB.encodingcomponentsofribosomalassembly_MET
TGME49_066140	sterol-regulatory element binding protein site 2 protease, putative	X	X	X	PDB.Peptidasesandproteases_MET
TGME49_115170	soluble liver antigen/liver pancreas antigen domain-containing protein	X	X	X	PDb.SELENOCYSTEINE_BIOSYNTH
TGME49_002650	hypothetical protein	X	X	X
TGME49_003730	hypothetical protein	X	X	X
TGME49_003760	hypothetical protein	X	X	X
TGME49_003880	hypothetical protein	X	X	X
TGME49_004490	hypothetical protein	X	X	X
TGME49_005110	hypothetical protein	X	X	X
TGME49_005540	RNA helicase, putative	X	X	X
TGME49_007830	MORN repeat-containing protein	X	X	X
TGME49_008750	RWD domain-containing protein	X	X	X
TGME49_009960	glycan synthetase, putative	X	X	X
TGME49_011450	hypothetical protein, conserved	X	X	X
TGME49_011640	hypothetical protein	X	X	X
TGME49_011650	hypothetical protein	X	X	X
TGME49_011690	ATP-dependent helicase, putative	X	X	X
TGME49_013040	hypothetical protein	X	X	X
TGME49_014240	bromodomain-containing protein	X	X	X
TGME49_015750	cytidine and deoxycytidylate deaminase zinc-binding region domain-containing protein	X	X	X
TGME49_019640	hypothetical protein	X	X	X
TGME49_021470	hypothetical protein	X	X	X
TGME49_021680	hypothetical protein	X	X	X
TGME49_021850	hypothetical protein	X	X	X
TGME49_021900	awp1 protein, putative	X	X	X
TGME49_022950	14 kDa phosphohistidine phosphatase, putative	X	X	X
TGME49_024220	serine/threonine protein phosphatase, putative	X	X	X
TGME49_025010	hypothetical protein	X	X	X
TGME49_025850	hypothetical protein	X	X	X
TGME49_025880	UDP-glucose 4-epimerase, putative	X	X	X
TGME49_026770	cGMP-inhibited 3',5'-cyclic phosphodiesterase, putative	X	X	X
TGME49_027670	hypothetical protein	X	X	X
TGME49_028070	hypothetical protein	X	X	X
TGME49_028120	hypothetical protein	X	X	X
TGME49_032780	hypothetical protein	X	X	X
TGME49_033430	hypothetical protein	X	X	X
TGME49_035490	hypothetical protein	X	X	X
TGME49_035740	IMP dehydrogenase / GMP reductase domain containing protein	X	X	X
TGME49_036960	transmembrane domain-containing protein	X	X	X
TGME49_037160	hypothetical protein	X	X	X
TGME49_038000	cyclophilin, putative	X	X	X
TGME49_038040	thioredoxin, putative	X	X	X
TGME49_039590	WD domain, G-beta repeat-containing protein	X	X	X
TGME49_042640	hypothetical protein	X	X	X
TGME49_043460	hypothetical protein	X	X	X
TGME49_043760	hypothetical protein, conserved	X	X	X
TGME49_044040	hypothetical protein, conserved	X	X	X
TGME49_044270	ABC transporter, putative	X	X	X
TGME49_044470	viral A-type inclusion protein repeat family	X	X	X
TGME49_045510	P-type ATPase, putative	X	X	X
TGME49_045730	phosphatidylinositol-4-phosphate 5-Kinase, putative	X	X	X
TGME49_046990	hypothetical protein	X	X	X
TGME49_048530	phosphatidylinositol 3- and 4-kinase domain-containing protein	X	X	X
TGME49_048740	hypothetical protein	X	X	X
TGME49_049440	hypothetical protein	X	X	X
TGME49_052990	hypothetical protein	X	X	X
TGME49_053170	zinc carboxypeptidase, putative	X	X	X
TGME49_053600	hypothetical protein	X	X	X
TGME49_054710	hypothetical protein	X	X	X
TGME49_054830	hypothetical protein	X	X	X
TGME49_058480	hypothetical protein, conserved	X	X	X
TGME49_058630	hypothetical protein	X	X	X
TGME49_058770	UDP-N-acetyl-D-galactosamine*polypeptide N-acetylgalactosaminyltransferase T2	X	X	X
TGME49_058790	zinc finger (C3HC4 type RING finger) protein, putative	X	X	X
TGME49_059160	hypothetical protein	X	X	X
TGME49_059530	UDP-N-acetyl-D-galactosamine*polypeptide N-acetylgalactosaminyltransferase T1, putative	X	X	X
TGME49_059920	hypothetical protein	X	X	X
TGME49_060410	hypothetical protein	X	X	X
TGME49_060790	hypothetical protein	X	X	X
TGME49_062610	hypothetical protein	X	X	X
TGME49_062880	hypothetical protein	X	X	X
TGME49_063270	glycerophosphoryl diester phosphodiesterase family domain containing protein	X	X	X
TGME49_063840	hypothetical protein	X	X	X
TGME49_064450	DNA topoisomerase III beta-1, putative	X	X	X
TGME49_065010	glutamate 5-kinase, putative	X	X	X
TGME49_065270	hypothetical protein	X	X	X
TGME49_069000	ABC transporter, putative	X	X	X
TGME49_069420	hypothetical protein, conserved	X	X	X
TGME49_070230	hypothetical protein	X	X	X
TGME49_070840	NAD(+) ADP-ribosyltransferase, putative	X	X	X
TGME49_071000	hypothetical protein	X	X	X
TGME49_071110	hypothetical protein	X	X	X
TGME49_072350	poly(A)+ RNA export protein, putative	X	X	X
TGME49_072500	sugar transporter, putative	X	X	X
TGME49_073780	hypothetical protein, conserved	X	X	X
TGME49_074160	hypothetical protein	X	X	X
TGME49_075320	penicillin amidase domain-containing protein	X	X	X
TGME49_076190	CDP-alcohol phosphatidyltransferase domain-containing protein	X	X	X
TGME49_081410	pyrophosphate dependent phosphofructokinase, putative	X	X	X
TGME49_082130	hypothetical protein	X	X	X
TGME49_083860	leucine rich repeat protein, putative	X	X	X
TGME49_085940	hypothetical protein	X	X	X
TGME49_089200	hypothetical protein, conserved	X	X	X
TGME49_092930	M protein, putative	X	X	X
TGME49_092990	hypothetical protein	X	X	X
TGME49_093770	chitinase class I, putative	X	X	X
TGME49_094440	hypothetical protein	X	X	X
TGME49_094630	PH domain-containing protein	X	X	X
TGME49_095900	cyclic nucleotide-binding domain-containing protein	X	X	X
TGME49_097510	hypothetical protein	X	X	X
TGME49_099110	cleft lip and palate transmembrane protein 1, putative	X	X	X
TGME49_105200	hypothetical protein	X	X	X
TGME49_105340	hypothetical protein	X	X	X
TGME49_106910	hypothetical protein	X	X	X
TGME49_107580	CBS domain multi-pass transmembrane protein, putative	X	X	X
TGME49_110270	hypothetical protein, conserved	X	X	X
TGME49_111660	SET domain-containing protein	X	X	X
TGME49_111890	hypothetical protein	X	X	X
TGME49_112190	hypothetical protein	X	X	X
TGME49_112480	uracil phosphoribosyltransferase	X	X	X
TGME49_114950	NAD-dependent DNA ligase OB-fold domain containing protein	X	X	X
TGME49_119910	hypothetical protein	X	X	X
TGME49_120260	transmembrane domain-containing protein	X	X	X
TGME49_120440	hypothetical protein	X	X	X
TGME49_049530	exportin, putative	X	X		GO.0000059.uPROTEIN.IMPORT.INTO.NUCLEUS.DOCKING	GO.0005215.uTRANSPORTER.ACTIVITY	GO.0005634.uNUCLEUS	GO.0005643u.NUCLEAR.PORE	GO.0005737.CYTOPLASM	GO.0006461.uPROTEIN.COMPLEX.ASSEMBLY	GO.0006605.uPROTEIN.TARGETING	GO.0006810.uTRANSPORT	GO.0006886.uINTRACELLULAR.PROTEIN.TRANSPORT	GO.0008565.uPROTEIN.TRANSPORTER.ACTIVITY	GO.0015031.uPROTEIN.TRANSPORT	GO.0016020.uMEMBRANE	GO.0016021.uINTEGRAL.TO.MEMBRANE
TGME49_095040	importin subunit beta-1, putative	X	X		GO.0000059.uPROTEIN.IMPORT.INTO.NUCLEUS.DOCKING	GO.0005215.uTRANSPORTER.ACTIVITY	GO.0005634.uNUCLEUS	GO.0005643u.NUCLEAR.PORE	GO.0005737.CYTOPLASM	GO.0006461.uPROTEIN.COMPLEX.ASSEMBLY	GO.0006605.uPROTEIN.TARGETING	GO.0006810.uTRANSPORT	GO.0006886.uINTRACELLULAR.PROTEIN.TRANSPORT	GO.0008565.uPROTEIN.TRANSPORTER.ACTIVITY	GO.0015031.uPROTEIN.TRANSPORT	GO.0016021.uINTEGRAL.TO.MEMBRANE	PDB.Import_exportthroughnuclearpore_MET
TGME49_116660	cullin homog, putative	X	X		GO.0000074.REGULATION.OF.PROGRESSION.THROUGH.CELL.CYCLE	GO.0000151.uUBIQUITIN.LIGASE.COMPLEX	GO.0005515.uPROTEIN.BINDING	GO.0006508.uPROTEOLYSIS	GO.0006511u.UBIQUITINDEPENDENT.PROTEIN.CATABOLISM	GO.0007049.uCELL.CYCLE	GO.0019538.uPROTEIN.METABOLISM	GO.0030163.uPROTEIN.CATABOLISM	PDB.invovledinproteosomedegredationandtimedtransc_MET	PDB.SCFubiquitinligase_MET
TGME49_014970	DNA replication licensing factor, putative	X	X		GO.0000074.REGULATION.OF.PROGRESSION.THROUGH.CELL.CYCLE	GO.0000166.NUCLEOTIDE.BINDING	GO.0003677.uDNA.BINDING	GO.0006259.uDNA.METABOLISM	GO.0006260.uDNA.REPLICATION	GO.0006270.uDNA.REPLICATION.INITIATION	GO.0006350.uTRANSCRIPTION	GO.0006355.uREGULATION.OF.TRANSCRIPTION.DNADEPENDENT	GO.0007049.uCELL.CYCLE	GO.0008094.uDNADEPENDENT.ATPASE.ACTIVITY	GO.0016887.uATPASE.ACTIVITY	GO.0042623.uATPASE.ACTIVITY.COUPLED	GO.0045449.uREGULATION.OF.TRANSCRIPTION	PDB.Prereplicativecomplexformation_MET
TGME49_063060	26S proteasome non-ATPase regulatory subunit 1, putative	X	X		GO.0000074.REGULATION.OF.PROGRESSION.THROUGH.CELL.CYCLE	GO.0000502.uPROTEASOME.COMPLEX.SENSU.EUKARYOTA	GO.0004175.uENDOPEPTIDASE.ACTIVITY	GO.0005838.uPROTEASOME.REGULATORY.PARTICLE.SENSU.EUKARYOTA	GO.0006508.uPROTEOLYSIS	GO.0006511u.UBIQUITINDEPENDENT.PROTEIN.CATABOLISM	GO.0030163.uPROTEIN.CATABOLISM	PDB.invovledinproteosomedegredationandtimedtransc_MET
TGME49_048340	GTP-binding nuclear protein RAN/TC4, putative	X	X		GO.0000074.REGULATION.OF.PROGRESSION.THROUGH.CELL.CYCLE	GO.0003924.uGTPASE.ACTIVITY	GO.0005525.uGTP.BINDING	GO.0006810.uTRANSPORT	GO.0006886.uINTRACELLULAR.PROTEIN.TRANSPORT	GO.0007165.uSIGNAL.TRANSDUCTION	GO.0007264.uSMALL.GTPASE.MEDIATED.SIGNAL.TRANSDUCTION	GO.0015031.uPROTEIN.TRANSPORT	GO.0016818.uHYDROLASE.ACTIVITY.ACTING.ON.ACID.ANHYDRIDES.IN.PHOSPHORUSCONTAINING.ANHYDRIDES	GO.0017111.uNUCLEOSIDETRIPHOSPHATASE.ACTIVITY	PDB.Centrisomeproteins_MET	PDB.Establishedandputative_Maurerscleftprt_MET	PDB.Import_exportthroughnuclearpore_MET	PDB.Karyopherin_exportmediatednuclearexport_MET
TGME49_090020	hypothetical protein	X	X		GO.0000074.REGULATION.OF.PROGRESSION.THROUGH.CELL.CYCLE	GO.0005515.uPROTEIN.BINDING	PDB.Prereplicativecomplexformation_MET
TGME49_120430	cell cycle control protein, putative	X	X		GO.0000074.REGULATION.OF.PROGRESSION.THROUGH.CELL.CYCLE	GO.0016070.uRNA.METABOLISM	PDb.SPLICING_OF_PRE_mRNA
TGME49_078870	myosin F (TgMyoF) protein	X	X		GO.0000146.uMICROFILAMENT.MOTOR.ACTIVITY	GO.0003774.uMOTOR.ACTIVITY	GO.0005856.uCYTOSKELETON	GO.0007010.uCYTOSKELETON.ORGANIZATION.AND.BIOGENESIS	GO.0015629.uACTIN.CYTOSKELETON	GO.0016459.uMYOSIN	GO.0030048.uACTIN.FILAMENTBASED.MOVEMENT	PDB.Molecularmotorprototypes_MET
TGME49_089310	cullin family protein	X	X		GO.0000151.uUBIQUITIN.LIGASE.COMPLEX	GO.0005515.uPROTEIN.BINDING	GO.0006508.uPROTEOLYSIS	GO.0006511u.UBIQUITINDEPENDENT.PROTEIN.CATABOLISM	GO.0030163.uPROTEIN.CATABOLISM	PDB.invovledinproteosomedegredationandtimedtransc_MET	PDB.SCFubiquitinligase_MET
TGME49_017910	DNA polymerase alpha catalytic subunit	X	X		GO.0000166.NUCLEOTIDE.BINDING	GO.0003676.uNUCLEIC.ACID.BINDING	GO.0003677.uDNA.BINDING	GO.0003824.uCATALYTIC.ACTIVITY	GO.0003887.uDNADIRECTED.DNA.POLYMERASE.ACTIVITY	GO.0004518u.NUCLEASE.ACTIVITY	GO.0004527.uEXONUCLEASE.ACTIVITY	GO.0005634.uNUCLEUS	GO.0006259.uDNA.METABOLISM	GO.0006260.uDNA.REPLICATION	GO.0006807.uNITROGEN.COMPOUND.METABOLISM	GO.0008408.u35.EXONUCLEASE.ACTIVITY	GO.0009058.uBIOSYNTHESIS	GO.0016740.uTRANSFERASE.ACTIVITY
TGME49_037110	replication factor C small subunit, putative	X	X		GO.0000166.NUCLEOTIDE.BINDING	GO.0003676.uNUCLEIC.ACID.BINDING	GO.0003677.uDNA.BINDING	GO.0003824.uCATALYTIC.ACTIVITY	GO.0005524.uATP.BINDING	GO.0005663.uDNA.REPLICATION.FACTOR.C.COMPLEX	GO.0006259.uDNA.METABOLISM	GO.0006260.uDNA.REPLICATION	GO.0006807.uNITROGEN.COMPOUND.METABOLISM	GO.0008094.uDNADEPENDENT.ATPASE.ACTIVITY	GO.0009058.uBIOSYNTHESIS	GO.0016787u.HYDROLASE.ACTIVITY	GO.0016818.uHYDROLASE.ACTIVITY.ACTING.ON.ACID.ANHYDRIDES.IN.PHOSPHORUSCONTAINING.ANHYDRIDES	GO.0016887.uATPASE.ACTIVITY
TGME49_119860	DNA polymerase epsilon catalytic subunit, putative	X	X		GO.0000166.NUCLEOTIDE.BINDING	GO.0003676.uNUCLEIC.ACID.BINDING	GO.0003677.uDNA.BINDING	GO.0003887.uDNADIRECTED.DNA.POLYMERASE.ACTIVITY	GO.0005634.uNUCLEUS	GO.0006259.uDNA.METABOLISM	GO.0006260.uDNA.REPLICATION	GO.0006807.uNITROGEN.COMPOUND.METABOLISM	GO.0008270.uZINC.ION.BINDING	GO.0009058.uBIOSYNTHESIS	GO.0016740.uTRANSFERASE.ACTIVITY	GO.0016772.uTRANSFERASE.ACTIVITY.TRANSFERRING.PHOSPHORUSCONTAINING.GROUPS	GO.0016779.uNUCLEOTIDYLTRANSFERASE.ACTIVITY	GO.0046872.uMETAL.ION.BINDING
TGME49_023390	sec63 domain-containing DEAD/DEAH box helicase, putative	X	X		GO.0000166.NUCLEOTIDE.BINDING	GO.0003676.uNUCLEIC.ACID.BINDING	GO.0003824.uCATALYTIC.ACTIVITY	GO.0004004.uATPDEPENDENT.RNA.HELICASE.ACTIVITY	GO.0004386.uHELICASE.ACTIVITY	GO.0005524.uATP.BINDING	GO.0005634.uNUCLEUS	GO.0005681.uSPLICEOSOME.COMPLEX	GO.0006396.uRNA.PROCESSING	GO.0006807.uNITROGEN.COMPOUND.METABOLISM	GO.0008026.uATPDEPENDENT.HELICASE.ACTIVITY	GO.0008380.uRNA.SPLICING	GO.0009307.DNA.RESTRICTIONMODIFICATION.SYSTEM	GO.0015668.TYPE.III.SITESPECIFIC.DEOXYRIBONUCLEASE.ACTIVITY
TGME49_083900	origin recognition complex 1 protein, putative	X	X		GO.0000166.NUCLEOTIDE.BINDING	GO.0003677.uDNA.BINDING	GO.0006259.uDNA.METABOLISM	GO.0006260.uDNA.REPLICATION	GO.0006270.uDNA.REPLICATION.INITIATION	PDB.Prereplicativecomplexformation_MET
TGME49_061020	axonemal dynein heavy chain, putative	X	X		GO.0000166.NUCLEOTIDE.BINDING	GO.0003774.uMOTOR.ACTIVITY	GO.0003777.uMICROTUBULE.MOTOR.ACTIVITY	GO.0005856.uCYTOSKELETON	GO.0005875.uMICROTUBULE.ASSOCIATED.COMPLEX	GO.0007017.uMICROTUBULEBASED.PROCESS	GO.0007018.uMICROTUBULEBASED.MOVEMENT	GO.0016818.uHYDROLASE.ACTIVITY.ACTING.ON.ACID.ANHYDRIDES.IN.PHOSPHORUSCONTAINING.ANHYDRIDES	GO.0016887.uATPASE.ACTIVITY	GO.0017111.uNUCLEOSIDETRIPHOSPHATASE.ACTIVITY	GO.0030286.uDYNEIN.COMPLEX	PDB.Centrisomeproteins_MET	PDB.Kinetochorespowerchromosmemovement_MET	PDB.Molecularmotorprototypes_MET
TGME49_112310	AAA family ATPase, putative	X	X		GO.0000166.NUCLEOTIDE.BINDING	GO.0003824.uCATALYTIC.ACTIVITY	GO.0005524.uATP.BINDING	GO.0016787u.HYDROLASE.ACTIVITY	GO.0016818.uHYDROLASE.ACTIVITY.ACTING.ON.ACID.ANHYDRIDES.IN.PHOSPHORUSCONTAINING.ANHYDRIDES	GO.0016887.uATPASE.ACTIVITY	GO.0017111.uNUCLEOSIDETRIPHOSPHATASE.ACTIVITY	PDB.Regulationofspindledynamics_MET
TGME49_002630	AFG3 ATPase family protein	X	X		GO.0000166.NUCLEOTIDE.BINDING	GO.0004175.uENDOPEPTIDASE.ACTIVITY	GO.0004222u.METALLOENDOPEPTIDASE.ACTIVITY	GO.0006508.uPROTEOLYSIS	GO.0008270.uZINC.ION.BINDING	GO.0016818.uHYDROLASE.ACTIVITY.ACTING.ON.ACID.ANHYDRIDES.IN.PHOSPHORUSCONTAINING.ANHYDRIDES	GO.0017111.uNUCLEOSIDETRIPHOSPHATASE.ACTIVITY	GO.0030163.uPROTEIN.CATABOLISM	GO.0046872.uMETAL.ION.BINDING	PDB.Chaperonenetwork_ofmitomatrix_MET	PDB.NucleargenestargetedtoMito_MET	PDB.Peptidasesandproteases_MET
TGME49_039020	ATP-binding cassette protein subfamily B member 2	X	X		GO.0000166.NUCLEOTIDE.BINDING	GO.0005215.uTRANSPORTER.ACTIVITY	GO.0005524.uATP.BINDING	GO.0006810.uTRANSPORT	GO.0016021.uINTEGRAL.TO.MEMBRANE	GO.0016787u.HYDROLASE.ACTIVITY	GO.0016818.uHYDROLASE.ACTIVITY.ACTING.ON.ACID.ANHYDRIDES.IN.PHOSPHORUSCONTAINING.ANHYDRIDES	GO.0016820.uHYDROLASE.ACTIVITY.ACTING.ON.ACID.ANHYDRIDES.CATALYZING.TRANSMEMBRANE.MOVEMENT.OF.SUBSTANCES	GO.0016887.uATPASE.ACTIVITY	GO.0017111.uNUCLEOSIDETRIPHOSPHATASE.ACTIVITY	GO.0042623.uATPASE.ACTIVITY.COUPLED	GO.0042626.uATPASE.ACTIVITY.COUPLED.TO.TRANSMEMBRANE.MOVEMENT.OF.SUBSTANCES	PDB.transportproteins_MET	PDB.Moleculardrugresistancemarkers_MET
TGME49_063740	ATP-binding cassette, putative	X	X		GO.0000166.NUCLEOTIDE.BINDING	GO.0005215.uTRANSPORTER.ACTIVITY	GO.0005739.uMITOCHONDRION	GO.0016820.uHYDROLASE.ACTIVITY.ACTING.ON.ACID.ANHYDRIDES.CATALYZING.TRANSMEMBRANE.MOVEMENT.OF.SUBSTANCES	GO.0016887.uATPASE.ACTIVITY	GO.0042623.uATPASE.ACTIVITY.COUPLED	GO.0042626.uATPASE.ACTIVITY.COUPLED.TO.TRANSMEMBRANE.MOVEMENT.OF.SUBSTANCES	PDB.transportproteins_MET	PDB.NucleargenestargetedtoMito_MET
TGME49_080610	signal recognition particle protein, putative	X	X		GO.0000166.NUCLEOTIDE.BINDING	GO.0005525.uGTP.BINDING	GO.0005783.uENDOPLASMIC.RETICULUM	GO.0006605.uPROTEIN.TARGETING	GO.0006614.uSRPDEPENDENT.COTRANSLATIONAL.PROTEIN.TARGETING.TO.MEMBRANE	GO.0006886.uINTRACELLULAR.PROTEIN.TRANSPORT	GO.0015031.uPROTEIN.TRANSPORT
TGME49_013000	activator 1 36 kDa, putative	X	X		GO.0000166.NUCLEOTIDE.BINDING	GO.0005663.uDNA.REPLICATION.FACTOR.C.COMPLEX	GO.0006259.uDNA.METABOLISM	GO.0006260.uDNA.REPLICATION	GO.0006271.uDNA.STRAND.ELONGATION	GO.0008094.uDNADEPENDENT.ATPASE.ACTIVITY	GO.0016887.uATPASE.ACTIVITY	GO.0042623.uATPASE.ACTIVITY.COUPLED	PDb.GENESINVOLVED_EXCISION_REPAIR_MET	PDB.encodingenzymes_prtsinvolvedDNArepair_MET	PDB.Nucleotideexcisionrepair_MET
TGME49_089780	ATP-dependent heat shock protein, putative	X	X		GO.0000166.NUCLEOTIDE.BINDING	GO.0005737.CYTOPLASM	GO.0016818.uHYDROLASE.ACTIVITY.ACTING.ON.ACID.ANHYDRIDES.IN.PHOSPHORUSCONTAINING.ANHYDRIDES	GO.0016887.uATPASE.ACTIVITY	GO.0017111.uNUCLEOSIDETRIPHOSPHATASE.ACTIVITY	PDB.encodingchaperonesandregulators_MET
TGME49_024860	exosome complex exonuclease, putative	X	X		GO.0000175.u35EXORIBONUCLEASE.ACTIVITY	GO.0000178u.EXOSOME.RNASE.COMPLEX	GO.0003676.uNUCLEIC.ACID.BINDING	GO.0003723.uRNA.BINDING	GO.0003824.uCATALYTIC.ACTIVITY	GO.0004518u.NUCLEASE.ACTIVITY	GO.0004527.uEXONUCLEASE.ACTIVITY	GO.0004540.uRIBONUCLEASE.ACTIVITY	GO.0006364.uRRNA.PROCESSING	GO.0006396.uRNA.PROCESSING	GO.0006807.uNITROGEN.COMPOUND.METABOLISM	GO.0008408.u35.EXONUCLEASE.ACTIVITY	GO.0016070.uRNA.METABOLISM	GO.0016787u.HYDROLASE.ACTIVITY
TGME49_033930	poly(A)-specific ribonuclease, putative	X	X		GO.0000175.u35EXORIBONUCLEASE.ACTIVITY	GO.0004518u.NUCLEASE.ACTIVITY	GO.0004527.uEXONUCLEASE.ACTIVITY	GO.0004540.uRIBONUCLEASE.ACTIVITY	GO.0008408.u35.EXONUCLEASE.ACTIVITY	PDb.mRNA_DEGREDATION
TGME49_009970	gamma-tubulin complex component 4, putative	X	X		GO.0000226.uMICROTUBULE.CYTOSKELETON.ORGANIZATION.AND.BIOGENESIS	GO.0000922.uSPINDLE.POLE	GO.0005813.uCENTROSOME	GO.0005815.uMICROTUBULE.ORGANIZING.CENTER	GO.0005856.uCYTOSKELETON	GO.0005874.uMICROTUBULE	GO.0007010.uCYTOSKELETON.ORGANIZATION.AND.BIOGENESIS	GO.0007017.uMICROTUBULEBASED.PROCESS
TGME49_020300	ribosomal protein L15, putative	X	X		GO.0000315.uORGANELLAR.LARGE.RIBOSOMAL.SUBUNIT	GO.0003735.uSTRUCTURAL.CONSTITUENT.OF.RIBOSOME	GO.0005198.uSTRUCTURAL.MOLECULE.ACTIVITY	GO.0005622.INTRACELLULAR	GO.0005840u.RIBOSOME	GO.0015934.uLARGE.RIBOSOMAL.SUBUNIT	PDB.Nucleargenestargetedtoapicoplast_MET	PDB.ribosomalstructure_MET
TGME49_013870	ubiquitin carboxyl-terminal hydrolase, putative	X	X		GO.0000502.uPROTEASOME.COMPLEX.SENSU.EUKARYOTA	GO.0003824.uCATALYTIC.ACTIVITY	GO.0004221.uUBIQUITIN.THIOLESTERASE.ACTIVITY	GO.0006508.uPROTEOLYSIS	GO.0006511u.UBIQUITINDEPENDENT.PROTEIN.CATABOLISM	GO.0008270.uZINC.ION.BINDING	GO.0016787u.HYDROLASE.ACTIVITY	GO.0019538.uPROTEIN.METABOLISM	GO.0030163.uPROTEIN.CATABOLISM	GO.0046872.uMETAL.ION.BINDING	PDB.invovledinproteosomedegredationandtimedtransc_MET	PDB.Peptidasesandproteases_MET
TGME49_077890	hypothetical protein, conserved	X	X		GO.0000502.uPROTEASOME.COMPLEX.SENSU.EUKARYOTA	GO.0003824.uCATALYTIC.ACTIVITY	GO.0004221.uUBIQUITIN.THIOLESTERASE.ACTIVITY	GO.0006508.uPROTEOLYSIS	GO.0006511u.UBIQUITINDEPENDENT.PROTEIN.CATABOLISM	GO.0016787u.HYDROLASE.ACTIVITY	GO.0019538.uPROTEIN.METABOLISM	GO.0030163.uPROTEIN.CATABOLISM
TGME49_061210	26S proteasome non-ATPase regulatory subunit, putative	X	X		GO.0000502.uPROTEASOME.COMPLEX.SENSU.EUKARYOTA	GO.0004175.uENDOPEPTIDASE.ACTIVITY	GO.0005838.uPROTEASOME.REGULATORY.PARTICLE.SENSU.EUKARYOTA	GO.0006508.uPROTEOLYSIS	GO.0006511u.UBIQUITINDEPENDENT.PROTEIN.CATABOLISM	GO.0030163.uPROTEIN.CATABOLISM	PDB.invovledinproteosomedegredationandtimedtransc_MET
TGME49_078050	proteasome subunit alpha type 1, putative	X	X		GO.0000502.uPROTEASOME.COMPLEX.SENSU.EUKARYOTA	GO.0004175.uENDOPEPTIDASE.ACTIVITY	GO.0005839.uPROTEASOME.CORE.COMPLEX.SENSU.EUKARYOTA	GO.0006508.uPROTEOLYSIS	GO.0006511u.UBIQUITINDEPENDENT.PROTEIN.CATABOLISM	GO.0030163.uPROTEIN.CATABOLISM	PDB.invovledinproteosomedegredationandtimedtransc_MET	PDB.Peptidasesandproteases_MET
TGME49_120300	SNF2 family N-terminal domain-containing protein	X	X		GO.0003676.uNUCLEIC.ACID.BINDING	GO.0003677.uDNA.BINDING	GO.0003678.uDNA.HELICASE.ACTIVITY	GO.0003702.uRNA.POLYMERASE.II.TRANSCRIPTION.FACTOR.ACTIVITY	GO.0003824.uCATALYTIC.ACTIVITY	GO.0004386.uHELICASE.ACTIVITY	GO.0005524.uATP.BINDING	GO.0005634.uNUCLEUS	GO.0016787u.HYDROLASE.ACTIVITY	GO.0016818.uHYDROLASE.ACTIVITY.ACTING.ON.ACID.ANHYDRIDES.IN.PHOSPHORUSCONTAINING.ANHYDRIDES	GO.0017111.uNUCLEOSIDETRIPHOSPHATASE.ACTIVITY	GO.0030528.uTRANSCRIPTION.REGULATOR.ACTIVITY	PDb.GENESINVOLVED_EXCISION_REPAIR_MET	PDb.Base_excisionrepairofAPsites_MET
TGME49_077550	uvrD/REP helicase domain-containing protein	X	X		GO.0003676.uNUCLEIC.ACID.BINDING	GO.0003677.uDNA.BINDING	GO.0003678.uDNA.HELICASE.ACTIVITY	GO.0004003.uATPDEPENDENT.DNA.HELICASE.ACTIVITY	GO.0004386.uHELICASE.ACTIVITY	GO.0005524.uATP.BINDING	GO.0006259.uDNA.METABOLISM	GO.0006281.uDNA.REPAIR	GO.0006807.uNITROGEN.COMPOUND.METABOLISM	GO.0008026.uATPDEPENDENT.HELICASE.ACTIVITY	GO.0008094.uDNADEPENDENT.ATPASE.ACTIVITY	GO.0016787u.HYDROLASE.ACTIVITY	GO.0016818.uHYDROLASE.ACTIVITY.ACTING.ON.ACID.ANHYDRIDES.IN.PHOSPHORUSCONTAINING.ANHYDRIDES	GO.0016887.uATPASE.ACTIVITY
TGME49_049330	DNA repair protein rad10 domain-containing protein	X	X		GO.0003676.uNUCLEIC.ACID.BINDING	GO.0003677.uDNA.BINDING	GO.0003684.uDAMAGED.DNA.BINDING	GO.0003824.uCATALYTIC.ACTIVITY	GO.0004518u.NUCLEASE.ACTIVITY	GO.0004519.uENDONUCLEASE.ACTIVITY	GO.0005634.uNUCLEUS	GO.0006259.uDNA.METABOLISM	GO.0006281.uDNA.REPAIR	GO.0006289.uNUCLEOTIDEEXCISION.REPAIR	GO.0006807.uNITROGEN.COMPOUND.METABOLISM	GO.0016787u.HYDROLASE.ACTIVITY	PDb.GENESINVOLVED_EXCISION_REPAIR_MET	PDb.Base_excisionrepairofAPsites_MET
TGME49_032450	DNA repair protein RAD54, putative	X	X		GO.0003676.uNUCLEIC.ACID.BINDING	GO.0003677.uDNA.BINDING	GO.0003684.uDAMAGED.DNA.BINDING	GO.0004386.uHELICASE.ACTIVITY	GO.0005524.uATP.BINDING	GO.0006259.uDNA.METABOLISM	GO.0006281.uDNA.REPAIR	GO.0006310.uDNA.RECOMBINATION	GO.0006807.uNITROGEN.COMPOUND.METABOLISM	GO.0016787u.HYDROLASE.ACTIVITY	GO.0016818.uHYDROLASE.ACTIVITY.ACTING.ON.ACID.ANHYDRIDES.IN.PHOSPHORUSCONTAINING.ANHYDRIDES	GO.0017111.uNUCLEOSIDETRIPHOSPHATASE.ACTIVITY	PDb.GENESINVOLVED_EXCISION_REPAIR_MET	PDb.Base_excisionrepairofAPsites_MET
TGME49_036970	SNF2 family N-terminal domain containing protein	X	X		GO.0003676.uNUCLEIC.ACID.BINDING	GO.0003677.uDNA.BINDING	GO.0003723.uRNA.BINDING	GO.0004386.uHELICASE.ACTIVITY	GO.0005515.uPROTEIN.BINDING	GO.0005524.uATP.BINDING	GO.0005634.uNUCLEUS	GO.0008026.uATPDEPENDENT.HELICASE.ACTIVITY	GO.0008270.uZINC.ION.BINDING	GO.0016787u.HYDROLASE.ACTIVITY	GO.0016818.uHYDROLASE.ACTIVITY.ACTING.ON.ACID.ANHYDRIDES.IN.PHOSPHORUSCONTAINING.ANHYDRIDES	GO.0016887.uATPASE.ACTIVITY	GO.0017111.uNUCLEOSIDETRIPHOSPHATASE.ACTIVITY	GO.0042623.uATPASE.ACTIVITY.COUPLED
TGME49_025260	DNA-directed RNA polymerase II largest subunit, putative	X	X		GO.0003676.uNUCLEIC.ACID.BINDING	GO.0003677.uDNA.BINDING	GO.0003824.uCATALYTIC.ACTIVITY	GO.0003899.uDNADIRECTED.RNA.POLYMERASE.ACTIVITY	GO.0005634.uNUCLEUS	GO.0005665.uDNADIRECTED.RNA.POLYMERASE.II.CORE.COMPLEX	GO.0006350.uTRANSCRIPTION	GO.0006366.uTRANSCRIPTION.FROM.RNA.POLYMERASE.II.PROMOTER	GO.0006807.uNITROGEN.COMPOUND.METABOLISM	GO.0009058.uBIOSYNTHESIS	GO.0016070.uRNA.METABOLISM	GO.0016740.uTRANSFERASE.ACTIVITY	GO.0016772.uTRANSFERASE.ACTIVITY.TRANSFERRING.PHOSPHORUSCONTAINING.GROUPS	GO.0016779.uNUCLEOTIDYLTRANSFERASE.ACTIVITY
TGME49_029460	SNF2 family helicase, putative	X	X		GO.0003676.uNUCLEIC.ACID.BINDING	GO.0003677.uDNA.BINDING	GO.0004386.uHELICASE.ACTIVITY	GO.0009307.DNA.RESTRICTIONMODIFICATION.SYSTEM	GO.0015668.TYPE.III.SITESPECIFIC.DEOXYRIBONUCLEASE.ACTIVITY	GO.0016818.uHYDROLASE.ACTIVITY.ACTING.ON.ACID.ANHYDRIDES.IN.PHOSPHORUSCONTAINING.ANHYDRIDES	GO.0017111.uNUCLEOSIDETRIPHOSPHATASE.ACTIVITY
TGME49_045570	origin recognition complex subunit 2, putative	X	X		GO.0003676.uNUCLEIC.ACID.BINDING	GO.0003677.uDNA.BINDING	GO.0005634.uNUCLEUS	GO.0006259.uDNA.METABOLISM	GO.0006260.uDNA.REPLICATION	GO.0006270.uDNA.REPLICATION.INITIATION	GO.0006807.uNITROGEN.COMPOUND.METABOLISM	GO.0009058.uBIOSYNTHESIS	PDB.Prereplicativecomplexformation_MET
TGME49_013890	hypothetical protein, conserved	X	X		GO.0003676.uNUCLEIC.ACID.BINDING	GO.0003677.uDNA.BINDING	GO.0005634.uNUCLEUS	GO.0006259.uDNA.METABOLISM	GO.0006281.uDNA.REPAIR	GO.0006350.uTRANSCRIPTION	GO.0006355.uREGULATION.OF.TRANSCRIPTION.DNADEPENDENT	GO.0006807.uNITROGEN.COMPOUND.METABOLISM	GO.0009058.uBIOSYNTHESIS	GO.0045449.uREGULATION.OF.TRANSCRIPTION
TGME49_070880	RNA binding motif-containing protein	X	X		GO.0003676.uNUCLEIC.ACID.BINDING	GO.0003723.uRNA.BINDING
TGME49_105640	RNA-metabolising metallo-beta-lactamase domain-containing protein	X	X		GO.0003676.uNUCLEIC.ACID.BINDING	GO.0003723.uRNA.BINDING	GO.0003729.uMRNA.BINDING	GO.0003824.uCATALYTIC.ACTIVITY	GO.0005634.uNUCLEUS	GO.0006396.uRNA.PROCESSING	GO.0006397u.MRNA.PROCESSING	GO.0006807.uNITROGEN.COMPOUND.METABOLISM	GO.0016070.uRNA.METABOLISM	GO.0016071.uMRNA.METABOLISM	GO.0016787u.HYDROLASE.ACTIVITY	PDB.Cleavageandpolyadenylationofpre_mRNA_MET
TGME49_069200	crooked neck-like protein 1, putative	X	X		GO.0003676.uNUCLEIC.ACID.BINDING	GO.0003723.uRNA.BINDING	GO.0005622.INTRACELLULAR	GO.0006396.uRNA.PROCESSING	GO.0006397u.MRNA.PROCESSING	GO.0006807.uNITROGEN.COMPOUND.METABOLISM	GO.0008380.uRNA.SPLICING	GO.0016070.uRNA.METABOLISM	GO.0016071.uMRNA.METABOLISM
TGME49_058070	signal recognition particle, putative	X	X		GO.0003676.uNUCLEIC.ACID.BINDING	GO.0003723.uRNA.BINDING	GO.0005634.uNUCLEUS	GO.0005786.uSIGNAL.RECOGNITION.PARTICLE.SENSU.EUKARYOTA
TGME49_024280	hypothetical protein	X	X		GO.0003676.uNUCLEIC.ACID.BINDING	GO.0003723.uRNA.BINDING	GO.0005634.uNUCLEUS	GO.0006396.uRNA.PROCESSING	GO.0006397u.MRNA.PROCESSING	GO.0006807.uNITROGEN.COMPOUND.METABOLISM	GO.0016070.uRNA.METABOLISM	GO.0016071.uMRNA.METABOLISM
TGME49_108920	U2 small nuclear ribonucleoprotein auxiliary factor U2AF	X	X		GO.0003676.uNUCLEIC.ACID.BINDING	GO.0003723.uRNA.BINDING	GO.0005634.uNUCLEUS	GO.0006396.uRNA.PROCESSING	GO.0006397u.MRNA.PROCESSING	GO.0006807.uNITROGEN.COMPOUND.METABOLISM	GO.0016070.uRNA.METABOLISM	GO.0016071.uMRNA.METABOLISM
TGME49_016390	RNA methyltransferase, putative	X	X		GO.0003676.uNUCLEIC.ACID.BINDING	GO.0003723.uRNA.BINDING	GO.0006396.uRNA.PROCESSING	GO.0006807.uNITROGEN.COMPOUND.METABOLISM	GO.0008168.uMETHYLTRANSFERASE.ACTIVITY	GO.0008173.uRNA.METHYLTRANSFERASE.ACTIVITY	GO.0016070.uRNA.METABOLISM	GO.0016740.uTRANSFERASE.ACTIVITY	PD.mRNA_CAPPING_MET	PDB.NucleargenestargetedtoMito_MET
TGME49_060600	pumilio-family RNA binding repeat domain-containing protein	X	X		GO.0003676.uNUCLEIC.ACID.BINDING	GO.0003723.uRNA.BINDING	PDB.Proteinbiosynthesis_MET
TGME49_014270	translation initiation factor IF-2, putative	X	X		GO.0003676.uNUCLEIC.ACID.BINDING	GO.0003743.uTRANSLATION.INITIATION.FACTOR.ACTIVITY	GO.0003924.uGTPASE.ACTIVITY	GO.0005525.uGTP.BINDING	GO.0006412.uPROTEIN.BIOSYNTHESIS	GO.0006413.uTRANSLATIONAL.INITIATION	GO.0009058.uBIOSYNTHESIS	GO.0016787u.HYDROLASE.ACTIVITY	GO.0016818.uHYDROLASE.ACTIVITY.ACTING.ON.ACID.ANHYDRIDES.IN.PHOSPHORUSCONTAINING.ANHYDRIDES	GO.0017111.uNUCLEOSIDETRIPHOSPHATASE.ACTIVITY	GO.0019538.uPROTEIN.METABOLISM	PDB.Initiatonoftranslation_MET
TGME49_064090	hypothetical protein	X	X		GO.0003676.uNUCLEIC.ACID.BINDING	GO.0003743.uTRANSLATION.INITIATION.FACTOR.ACTIVITY	GO.0003924.uGTPASE.ACTIVITY	GO.0005525.uGTP.BINDING	GO.0006412.uPROTEIN.BIOSYNTHESIS	GO.0006413.uTRANSLATIONAL.INITIATION	GO.0016818.uHYDROLASE.ACTIVITY.ACTING.ON.ACID.ANHYDRIDES.IN.PHOSPHORUSCONTAINING.ANHYDRIDES	GO.0017111.uNUCLEOSIDETRIPHOSPHATASE.ACTIVITY
TGME49_078550	elongation factor Tu GTP-binding domain-containing protein	X	X		GO.0003676.uNUCLEIC.ACID.BINDING	GO.0003743.uTRANSLATION.INITIATION.FACTOR.ACTIVITY	GO.0003924.uGTPASE.ACTIVITY	GO.0005525.uGTP.BINDING	GO.0006412.uPROTEIN.BIOSYNTHESIS	GO.0006413.uTRANSLATIONAL.INITIATION	GO.0016818.uHYDROLASE.ACTIVITY.ACTING.ON.ACID.ANHYDRIDES.IN.PHOSPHORUSCONTAINING.ANHYDRIDES	GO.0017111.uNUCLEOSIDETRIPHOSPHATASE.ACTIVITY	PDB.Initiatonoftranslation_MET
TGME49_094670	eukaryotic translation initiation factor 3, putative	X	X		GO.0003676.uNUCLEIC.ACID.BINDING	GO.0003743.uTRANSLATION.INITIATION.FACTOR.ACTIVITY	GO.0006412.uPROTEIN.BIOSYNTHESIS
TGME49_011230	translation initiation factor eIF-2B subunit alpha, putative	X	X		GO.0003676.uNUCLEIC.ACID.BINDING	GO.0003743.uTRANSLATION.INITIATION.FACTOR.ACTIVITY	GO.0006412.uPROTEIN.BIOSYNTHESIS	GO.0006413.uTRANSLATIONAL.INITIATION	PDB.Initiatonoftranslation_MET
TGME49_101380	GTP-binding protein TypA, putative	X	X		GO.0003676.uNUCLEIC.ACID.BINDING	GO.0003746.uTRANSLATION.ELONGATION.FACTOR.ACTIVITY	GO.0003924.uGTPASE.ACTIVITY	GO.0005525.uGTP.BINDING	GO.0006412.uPROTEIN.BIOSYNTHESIS	GO.0006414.uTRANSLATIONAL.ELONGATION	GO.0009058.uBIOSYNTHESIS	GO.0016787u.HYDROLASE.ACTIVITY	GO.0016818.uHYDROLASE.ACTIVITY.ACTING.ON.ACID.ANHYDRIDES.IN.PHOSPHORUSCONTAINING.ANHYDRIDES	GO.0017111.uNUCLEOSIDETRIPHOSPHATASE.ACTIVITY	GO.0019538.uPROTEIN.METABOLISM
TGME49_010360	DEAD/DEAH box helicase, putative	X	X		GO.0003676.uNUCLEIC.ACID.BINDING	GO.0004004.uATPDEPENDENT.RNA.HELICASE.ACTIVITY	GO.0004386.uHELICASE.ACTIVITY	GO.0005524.uATP.BINDING	GO.0008026.uATPDEPENDENT.HELICASE.ACTIVITY	GO.0016787u.HYDROLASE.ACTIVITY	GO.0016818.uHYDROLASE.ACTIVITY.ACTING.ON.ACID.ANHYDRIDES.IN.PHOSPHORUSCONTAINING.ANHYDRIDES	GO.0016887.uATPASE.ACTIVITY	GO.0017111.uNUCLEOSIDETRIPHOSPHATASE.ACTIVITY	GO.0042623.uATPASE.ACTIVITY.COUPLED	PDB.encodingcomponentsofribosomalassembly_MET	PDB.Maturationexport60S40Sribosome_MET
TGME49_021650	ATP-dependent RNA helicase, putative	X	X		GO.0003676.uNUCLEIC.ACID.BINDING	GO.0004004.uATPDEPENDENT.RNA.HELICASE.ACTIVITY	GO.0004386.uHELICASE.ACTIVITY	GO.0005524.uATP.BINDING	GO.0008026.uATPDEPENDENT.HELICASE.ACTIVITY	GO.0016787u.HYDROLASE.ACTIVITY	GO.0016818.uHYDROLASE.ACTIVITY.ACTING.ON.ACID.ANHYDRIDES.IN.PHOSPHORUSCONTAINING.ANHYDRIDES	GO.0016887.uATPASE.ACTIVITY	GO.0017111.uNUCLEOSIDETRIPHOSPHATASE.ACTIVITY	GO.0042623.uATPASE.ACTIVITY.COUPLED	PDb.SPLICING_OF_PRE_mRNA
TGME49_094350	DEAD/DEAH box helicase, putative	X	X		GO.0003676.uNUCLEIC.ACID.BINDING	GO.0004386.uHELICASE.ACTIVITY	GO.0008026.uATPDEPENDENT.HELICASE.ACTIVITY	GO.0009307.DNA.RESTRICTIONMODIFICATION.SYSTEM	GO.0015668.TYPE.III.SITESPECIFIC.DEOXYRIBONUCLEASE.ACTIVITY	GO.0016818.uHYDROLASE.ACTIVITY.ACTING.ON.ACID.ANHYDRIDES.IN.PHOSPHORUSCONTAINING.ANHYDRIDES	GO.0016887.uATPASE.ACTIVITY	GO.0017111.uNUCLEOSIDETRIPHOSPHATASE.ACTIVITY	GO.0042623.uATPASE.ACTIVITY.COUPLED	PDb.SPLICING_OF_PRE_mRNA
TGME49_121450	myb-like DNA-binding domain-containing protein	X	X		GO.0003677.uDNA.BINDING
TGME49_069660	TFIIH basal transcription factor complex helicase XPB subunit, putative	X	X		GO.0003677.uDNA.BINDING	GO.0003678.uDNA.HELICASE.ACTIVITY	GO.0003684.uDAMAGED.DNA.BINDING	GO.0004003.uATPDEPENDENT.DNA.HELICASE.ACTIVITY	GO.0004386.uHELICASE.ACTIVITY	GO.0006259.uDNA.METABOLISM	GO.0006281.uDNA.REPAIR	GO.0006289.uNUCLEOTIDEEXCISION.REPAIR	GO.0008026.uATPDEPENDENT.HELICASE.ACTIVITY	GO.0008094.uDNADEPENDENT.ATPASE.ACTIVITY	GO.0009307.DNA.RESTRICTIONMODIFICATION.SYSTEM	GO.0015668.TYPE.III.SITESPECIFIC.DEOXYRIBONUCLEASE.ACTIVITY	GO.0016818.uHYDROLASE.ACTIVITY.ACTING.ON.ACID.ANHYDRIDES.IN.PHOSPHORUSCONTAINING.ANHYDRIDES	GO.0016887.uATPASE.ACTIVITY
TGME49_016870	excision repair protein rad15, putative	X	X		GO.0003677.uDNA.BINDING	GO.0003678.uDNA.HELICASE.ACTIVITY	GO.0004003.uATPDEPENDENT.DNA.HELICASE.ACTIVITY	GO.0004386.uHELICASE.ACTIVITY	GO.0005634.uNUCLEUS	GO.0006139.NUCLEOBASE.NUCLEOSIDE.NUCLEOTIDE.AND.NUCLEIC.ACID.METABOLISM	GO.0006259.uDNA.METABOLISM	GO.0006281.uDNA.REPAIR	GO.0006289.uNUCLEOTIDEEXCISION.REPAIR	GO.0008026.uATPDEPENDENT.HELICASE.ACTIVITY	GO.0008094.uDNADEPENDENT.ATPASE.ACTIVITY	GO.0016818.uHYDROLASE.ACTIVITY.ACTING.ON.ACID.ANHYDRIDES.IN.PHOSPHORUSCONTAINING.ANHYDRIDES	GO.0016887.uATPASE.ACTIVITY	GO.0017111.uNUCLEOSIDETRIPHOSPHATASE.ACTIVITY
TGME49_009770	DNA repair helicase, putative	X	X		GO.0003677.uDNA.BINDING	GO.0003678.uDNA.HELICASE.ACTIVITY	GO.0004003.uATPDEPENDENT.DNA.HELICASE.ACTIVITY	GO.0004386.uHELICASE.ACTIVITY	GO.0006139.NUCLEOBASE.NUCLEOSIDE.NUCLEOTIDE.AND.NUCLEIC.ACID.METABOLISM	GO.0008026.uATPDEPENDENT.HELICASE.ACTIVITY	GO.0008094.uDNADEPENDENT.ATPASE.ACTIVITY	GO.0016887.uATPASE.ACTIVITY	GO.0042623.uATPASE.ACTIVITY.COUPLED	GO.0050875.CELLULAR.PHYSIOLOGICAL.PROCESS	PDb.GENESINVOLVED_EXCISION_REPAIR_MET	PDb.Base_excisionrepairofAPsites_MET	PDB.Doublestrandbreakrepairhomologousrecom_MET	PDB.encodingenzymes_prtsinvolvedDNArepair_MET
TGME49_043920	DNA replication licensing factor, putative	X	X		GO.0003677.uDNA.BINDING	GO.0003678.uDNA.HELICASE.ACTIVITY	GO.0004003.uATPDEPENDENT.DNA.HELICASE.ACTIVITY	GO.0004386.uHELICASE.ACTIVITY	GO.0006259.uDNA.METABOLISM	GO.0006260.uDNA.REPLICATION	GO.0006270.uDNA.REPLICATION.INITIATION	GO.0006271.uDNA.STRAND.ELONGATION	GO.0008026.uATPDEPENDENT.HELICASE.ACTIVITY	GO.0008094.uDNADEPENDENT.ATPASE.ACTIVITY	GO.0016887.uATPASE.ACTIVITY	GO.0042623.uATPASE.ACTIVITY.COUPLED	PDB.Prereplicativecomplexformation_MET
TGME49_115600	DNA replication licensing factor, putative	X	X		GO.0003677.uDNA.BINDING	GO.0003678.uDNA.HELICASE.ACTIVITY	GO.0004003.uATPDEPENDENT.DNA.HELICASE.ACTIVITY	GO.0004386.uHELICASE.ACTIVITY	GO.0006259.uDNA.METABOLISM	GO.0006260.uDNA.REPLICATION	GO.0006270.uDNA.REPLICATION.INITIATION	GO.0006271.uDNA.STRAND.ELONGATION	GO.0008026.uATPDEPENDENT.HELICASE.ACTIVITY	GO.0008094.uDNADEPENDENT.ATPASE.ACTIVITY	GO.0016887.uATPASE.ACTIVITY	GO.0042623.uATPASE.ACTIVITY.COUPLED	PDB.Prereplicativecomplexformation_MET
TGME49_017010	CD2 antigen cytoplasmic tail-binding protein 2, putative	X	X		GO.0003677.uDNA.BINDING	GO.0003700.uTRANSCRIPTION.FACTOR.ACTIVITY	GO.0005198.uSTRUCTURAL.MOLECULE.ACTIVITY	GO.0006350.uTRANSCRIPTION	GO.0006461.uPROTEIN.COMPLEX.ASSEMBLY	GO.0006810.uTRANSPORT	GO.0007155.uCELL.ADHESION	GO.0016070.uRNA.METABOLISM	GO.0030528.uTRANSCRIPTION.REGULATOR.ACTIVITY
TGME49_018610	UPF0202 family protein	X	X		GO.0003677.uDNA.BINDING	GO.0003700.uTRANSCRIPTION.FACTOR.ACTIVITY	GO.0006350.uTRANSCRIPTION	GO.0006461.uPROTEIN.COMPLEX.ASSEMBLY	GO.0016070.uRNA.METABOLISM	GO.0030528.uTRANSCRIPTION.REGULATOR.ACTIVITY	PDb.HISTONE_ACETYLATION	PDB.encodingcomponentsofribosomalassembly_MET	PDB.Maturationexport60S40Sribosome_MET	PDB.Pfalcichromatinlandscape_MET
TGME49_050070	hypothetical protein	X	X		GO.0003677.uDNA.BINDING	GO.0003700.uTRANSCRIPTION.FACTOR.ACTIVITY	GO.0006355.uREGULATION.OF.TRANSCRIPTION.DNADEPENDENT	GO.0030528.uTRANSCRIPTION.REGULATOR.ACTIVITY	GO.0045449.uREGULATION.OF.TRANSCRIPTION
TGME49_081550	hypothetical protein, conserved	X	X		GO.0003677.uDNA.BINDING	GO.0003743.uTRANSLATION.INITIATION.FACTOR.ACTIVITY	GO.0003899.uDNADIRECTED.RNA.POLYMERASE.ACTIVITY	GO.0005634.uNUCLEUS	GO.0006350.uTRANSCRIPTION	GO.0006396.uRNA.PROCESSING	GO.0006412.uPROTEIN.BIOSYNTHESIS	GO.0006413.uTRANSLATIONAL.INITIATION	GO.0006446.uREGULATION.OF.TRANSLATIONAL.INITIATION	GO.0006807.uNITROGEN.COMPOUND.METABOLISM	GO.0008033.uTRNA.PROCESSING	GO.0016070.uRNA.METABOLISM	GO.0016740.uTRANSFERASE.ACTIVITY	GO.0016772.uTRANSFERASE.ACTIVITY.TRANSFERRING.PHOSPHORUSCONTAINING.GROUPS
TGME49_017580	DNA-directed RNA polymerases III, 39 kDa polypeptide, putative	X	X		GO.0003677.uDNA.BINDING	GO.0003899.uDNADIRECTED.RNA.POLYMERASE.ACTIVITY	GO.0006350.uTRANSCRIPTION	GO.0006355.uREGULATION.OF.TRANSCRIPTION.DNADEPENDENT	GO.0016772.uTRANSFERASE.ACTIVITY.TRANSFERRING.PHOSPHORUSCONTAINING.GROUPS	GO.0016779.uNUCLEOTIDYLTRANSFERASE.ACTIVITY	GO.0045449.uREGULATION.OF.TRANSCRIPTION	PDb.RNA_POLYM_III_MET
TGME49_038190	DNA-directed RNA polymerase II, putative	X	X		GO.0003677.uDNA.BINDING	GO.0003899.uDNADIRECTED.RNA.POLYMERASE.ACTIVITY	GO.0006350.uTRANSCRIPTION	GO.0016740.uTRANSFERASE.ACTIVITY	GO.0016772.uTRANSFERASE.ACTIVITY.TRANSFERRING.PHOSPHORUSCONTAINING.GROUPS	GO.0016779.uNUCLEOTIDYLTRANSFERASE.ACTIVITY	GO.0046983.uPROTEIN.DIMERIZATION.ACTIVITY	PDb.RNA_POLYM_II_TRANSCRIBES_mRNA
TGME49_019700	DNA replication licensing factor, putative	X	X		GO.0003677.uDNA.BINDING	GO.0006259.uDNA.METABOLISM	GO.0006260.uDNA.REPLICATION	GO.0006270.uDNA.REPLICATION.INITIATION	PDB.Prereplicativecomplexformation_MET
TGME49_059230	hypothetical protein	X	X		GO.0003677.uDNA.BINDING	GO.0006259.uDNA.METABOLISM	GO.0006310.uDNA.RECOMBINATION
TGME49_111070	hypothetical protein, conserved	X	X		GO.0003677.uDNA.BINDING	GO.0006350.uTRANSCRIPTION	GO.0006355.uREGULATION.OF.TRANSCRIPTION.DNADEPENDENT	GO.0045449.uREGULATION.OF.TRANSCRIPTION
TGME49_120110	proliferating cell nuclear antigen, putative	X	X		GO.0003677.uDNA.BINDING	GO.0006461.uPROTEIN.COMPLEX.ASSEMBLY	PDb.GENESINVOLVED_EXCISION_REPAIR_MET	PDB.DNAReplication_MET	PDB.DNAmismatchrepair_MET
TGME49_088700	chromosome segregation protein smc1, putative	X	X		GO.0003677.uDNA.BINDING	GO.0007049.uCELL.CYCLE	GO.0007067.uMITOSIS	GO.0016818.uHYDROLASE.ACTIVITY.ACTING.ON.ACID.ANHYDRIDES.IN.PHOSPHORUSCONTAINING.ANHYDRIDES	GO.0016887.uATPASE.ACTIVITY	GO.0017111.uNUCLEOSIDETRIPHOSPHATASE.ACTIVITY	GO.0030528.uTRANSCRIPTION.REGULATOR.ACTIVITY	GO.0045449.uREGULATION.OF.TRANSCRIPTION	PDB.Proteinsduringpassagethroughprophase
TGME49_014520	hypothetical protein	X	X		GO.0003702.uRNA.POLYMERASE.II.TRANSCRIPTION.FACTOR.ACTIVITY	GO.0006259.uDNA.METABOLISM	GO.0006281.uDNA.REPAIR	GO.0006355.uREGULATION.OF.TRANSCRIPTION.DNADEPENDENT	GO.0030528.uTRANSCRIPTION.REGULATOR.ACTIVITY	GO.0045449.uREGULATION.OF.TRANSCRIPTION	PDb.RNA_POLYM_II_TRANSCRIBES_mRNA	PDB.Nucleotideexcisionrepair_MET
TGME49_086750	MA3 domain protein	X	X		GO.0003723.uRNA.BINDING	GO.0003743.uTRANSLATION.INITIATION.FACTOR.ACTIVITY	GO.0005829.uCYTOSOL	GO.0006446.uREGULATION.OF.TRANSLATIONAL.INITIATION
TGME49_014490	M16 family peptidase, putative	X	X		GO.0003723.uRNA.BINDING	GO.0004175.uENDOPEPTIDASE.ACTIVITY	GO.0004222u.METALLOENDOPEPTIDASE.ACTIVITY	GO.0006508.uPROTEOLYSIS	GO.0009405.uPATHOGENESIS	GO.0046872.uMETAL.ION.BINDING	PDB.Peptidasesandproteases_MET
TGME49_106960	phenylalanyl-tRNA synthetase beta chain, putative	X	X		GO.0003723.uRNA.BINDING	GO.0004812.uAMINOACYLTRNA.LIGASE.ACTIVITY	GO.0004826.uPHENYLALANINETRNA.LIGASE.ACTIVITY	GO.0005737.CYTOPLASM	GO.0006412.uPROTEIN.BIOSYNTHESIS	GO.0006418.uTRNA.AMINOACYLATION.FOR.PROTEIN.TRANSLATION	GO.0006432.uPHENYLALANYLTRNA.AMINOACYLATION	GO.0006520.uAMINO.ACID.METABOLISM	GO.0016070.uRNA.METABOLISM	GO.0016874.uLIGASE.ACTIVITY	GO.0046872.uMETAL.ION.BINDING	PDb.PHENYLALANINE_TYROSINE_MET	PDB.Proteinbiosynthesis_MET
TGME49_085170	hypothetical protein	X	X		GO.0003723.uRNA.BINDING	GO.0005506.uIRON.ION.BINDING	GO.0006396.uRNA.PROCESSING	GO.0008168.uMETHYLTRANSFERASE.ACTIVITY	GO.0008173.uRNA.METHYLTRANSFERASE.ACTIVITY	GO.0016070.uRNA.METABOLISM
TGME49_018410	60S acidic ribosomal protein P0	X	X		GO.0003735.uSTRUCTURAL.CONSTITUENT.OF.RIBOSOME	GO.0005198.uSTRUCTURAL.MOLECULE.ACTIVITY	GO.0005622.INTRACELLULAR	GO.0005739.uMITOCHONDRION	GO.0005829.uCYTOSOL	GO.0005840u.RIBOSOME	GO.0005842.CYTOSOLIC.LARGE.RIBOSOMAL.SUBUNIT.SENSU.EUKARYOTA	GO.0006412.uPROTEIN.BIOSYNTHESIS	GO.0006414.uTRANSLATIONAL.ELONGATION	GO.0015934.uLARGE.RIBOSOMAL.SUBUNIT	PDB.ribosomalstructure_MET
TGME49_045620	ubiquitin / ribosomal protein S27a fusion protein, putative	X	X		GO.0003735.uSTRUCTURAL.CONSTITUENT.OF.RIBOSOME	GO.0005198.uSTRUCTURAL.MOLECULE.ACTIVITY	GO.0005622.INTRACELLULAR	GO.0005829.uCYTOSOL	GO.0005840u.RIBOSOME	GO.0005843.CYTOSOLIC.SMALL.RIBOSOMAL.SUBUNIT.SENSU.EUKARYOTA	GO.0015935.uSMALL.RIBOSOMAL.SUBUNIT	PDB.ribosomalstructure_MET
TGME49_039720	ribosomal protein L24, putative	X	X		GO.0003735.uSTRUCTURAL.CONSTITUENT.OF.RIBOSOME	GO.0005198.uSTRUCTURAL.MOLECULE.ACTIVITY	GO.0005622.INTRACELLULAR	GO.0005829.uCYTOSOL	GO.0005840u.RIBOSOME	GO.0006412.uPROTEIN.BIOSYNTHESIS	GO.0007046.RIBOSOME.BIOGENESIS	GO.0009282.CYTOSOLIC.LARGE.RIBOSOMAL.SUBUNIT.SENSU.BACTERIA	GO.0015934.uLARGE.RIBOSOMAL.SUBUNIT	PDB.NucleargenestargetedtoMito_MET	PDB.ribosomalstructure_MET
TGME49_108930	ribosomal protein L33, putative	X	X		GO.0003735.uSTRUCTURAL.CONSTITUENT.OF.RIBOSOME	GO.0005198.uSTRUCTURAL.MOLECULE.ACTIVITY	GO.0005622.INTRACELLULAR	GO.0005840u.RIBOSOME	GO.0006412.uPROTEIN.BIOSYNTHESIS	GO.0009058.uBIOSYNTHESIS	GO.0019538.uPROTEIN.METABOLISM	PDB.ribosomalstructure_MET
TGME49_011410	hypothetical protein, conserved	X	X		GO.0003743.uTRANSLATION.INITIATION.FACTOR.ACTIVITY	GO.0006412.uPROTEIN.BIOSYNTHESIS	GO.0006413.uTRANSLATIONAL.INITIATION	PDB.Proteinbiosynthesis_MET
TGME49_060170	elongation factor G, putative	X	X		GO.0003746.uTRANSLATION.ELONGATION.FACTOR.ACTIVITY	GO.0003924.uGTPASE.ACTIVITY	GO.0005525.uGTP.BINDING	GO.0005739.uMITOCHONDRION	GO.0006412.uPROTEIN.BIOSYNTHESIS	GO.0006414.uTRANSLATIONAL.ELONGATION	PDB.NucleargenestargetedtoMito_MET
TGME49_040970	hypothetical protein, conserved	X	X		GO.0003755.uPEPTIDYLPROLYL.CISTRANS.ISOMERASE.ACTIVITY	GO.0006457.uPROTEIN.FOLDING	GO.0007049.uCELL.CYCLE	GO.0015031.uPROTEIN.TRANSPORT
TGME49_085760	peptidyl-prolyl cis-trans isomerase H, putative	X	X		GO.0003755.uPEPTIDYLPROLYL.CISTRANS.ISOMERASE.ACTIVITY	GO.0006457.uPROTEIN.FOLDING	GO.0016018.uCYCLOSPORIN.A.BINDING	PDb.CHAPERONEASSIST_PRT_FOLDING	PDB.Centrisomeproteins_MET	PDB.encodingchaperonesandregulators_MET
TGME49_067800	dynamin-like protein, putative	X	X		GO.0003774.uMOTOR.ACTIVITY	GO.0003777.uMICROTUBULE.MOTOR.ACTIVITY	GO.0003924.uGTPASE.ACTIVITY	GO.0005525.uGTP.BINDING	GO.0005783.uENDOPLASMIC.RETICULUM	GO.0005794.uGOLGI.APPARATUS	GO.0005856.uCYTOSKELETON	GO.0005875.uMICROTUBULE.ASSOCIATED.COMPLEX	GO.0006810.uTRANSPORT	GO.0007017.uMICROTUBULEBASED.PROCESS	GO.0016192.uVESICLEMEDIATED.TRANSPORT	GO.0016818.uHYDROLASE.ACTIVITY.ACTING.ON.ACID.ANHYDRIDES.IN.PHOSPHORUSCONTAINING.ANHYDRIDES	GO.0017111.uNUCLEOSIDETRIPHOSPHATASE.ACTIVITY	PDB.Classical_clarthrinmediatedvesiculartransport_MET
TGME49_073560	kinesin heavy chain, putative	X	X		GO.0003774.uMOTOR.ACTIVITY	GO.0003777.uMICROTUBULE.MOTOR.ACTIVITY	GO.0005856.uCYTOSKELETON	GO.0005871.uKINESIN.COMPLEX	GO.0005875.uMICROTUBULE.ASSOCIATED.COMPLEX	GO.0007017.uMICROTUBULEBASED.PROCESS	GO.0007018.uMICROTUBULEBASED.MOVEMENT	GO.0016887.uATPASE.ACTIVITY	PDB.Kinetochorespowerchromosmemovement_MET	PDB.Molecularmotorprototypes_MET	PDB.Regulationofspindledynamics_MET
TGME49_106340	dynein gamma chain, flagellar outer arm, putative	X	X		GO.0003774.uMOTOR.ACTIVITY	GO.0003777.uMICROTUBULE.MOTOR.ACTIVITY	GO.0005856.uCYTOSKELETON	GO.0005875.uMICROTUBULE.ASSOCIATED.COMPLEX	GO.0007017.uMICROTUBULEBASED.PROCESS	GO.0007018.uMICROTUBULEBASED.MOVEMENT	GO.0016818.uHYDROLASE.ACTIVITY.ACTING.ON.ACID.ANHYDRIDES.IN.PHOSPHORUSCONTAINING.ANHYDRIDES	GO.0016887.uATPASE.ACTIVITY	GO.0017111.uNUCLEOSIDETRIPHOSPHATASE.ACTIVITY	GO.0030286.uDYNEIN.COMPLEX	PDB.Molecularmotorprototypes_MET
TGME49_077510	dynein intermediate chain, putative	X	X		GO.0003774.uMOTOR.ACTIVITY	GO.0003777.uMICROTUBULE.MOTOR.ACTIVITY	GO.0005856.uCYTOSKELETON	GO.0005875.uMICROTUBULE.ASSOCIATED.COMPLEX	GO.0007017.uMICROTUBULEBASED.PROCESS	GO.0007018.uMICROTUBULEBASED.MOVEMENT	GO.0016818.uHYDROLASE.ACTIVITY.ACTING.ON.ACID.ANHYDRIDES.IN.PHOSPHORUSCONTAINING.ANHYDRIDES	GO.0017111.uNUCLEOSIDETRIPHOSPHATASE.ACTIVITY	GO.0030286.uDYNEIN.COMPLEX	PDB.Centrisomeproteins_MET	PDB.Kinetochorespowerchromosmemovement_MET	PDB.Molecularmotorprototypes_MET	PDB.Putativeorganizationkinechore_MET	PDB.Regulationofspindledynamics_MET
TGME49_017220	zinc finger (C3HC4 RING finger) protein, putative	X	X		GO.0003774.uMOTOR.ACTIVITY	GO.0003779.uACTIN.BINDING	GO.0005515.uPROTEIN.BINDING	GO.0005524.uATP.BINDING	GO.0005856.uCYTOSKELETON	GO.0008270.uZINC.ION.BINDING	GO.0015629.uACTIN.CYTOSKELETON	GO.0016459.uMYOSIN	GO.0016787u.HYDROLASE.ACTIVITY	GO.0016818.uHYDROLASE.ACTIVITY.ACTING.ON.ACID.ANHYDRIDES.IN.PHOSPHORUSCONTAINING.ANHYDRIDES	GO.0017111.uNUCLEOSIDETRIPHOSPHATASE.ACTIVITY	GO.0046872.uMETAL.ION.BINDING
TGME49_000330	hypothetical protein, conserved	X	X		GO.0003774.uMOTOR.ACTIVITY	GO.0003779.uACTIN.BINDING	GO.0005856.uCYTOSKELETON	GO.0015629.uACTIN.CYTOSKELETON	GO.0016192.uVESICLEMEDIATED.TRANSPORT	GO.0016459.uMYOSIN
TGME49_002130	hypothetical protein	X	X		GO.0003774.uMOTOR.ACTIVITY	GO.0003779.uACTIN.BINDING	GO.0005856.uCYTOSKELETON	GO.0015629.uACTIN.CYTOSKELETON	GO.0016459.uMYOSIN
TGME49_006550	hypothetical protein	X	X		GO.0003774.uMOTOR.ACTIVITY	GO.0003779.uACTIN.BINDING	GO.0005856.uCYTOSKELETON	GO.0015629.uACTIN.CYTOSKELETON	GO.0016459.uMYOSIN
TGME49_040910	C2 domain-containing protein	X	X		GO.0003774.uMOTOR.ACTIVITY	GO.0003779.uACTIN.BINDING	GO.0005856.uCYTOSKELETON	GO.0015629.uACTIN.CYTOSKELETON	GO.0016459.uMYOSIN
TGME49_025200	trichohyalin, putative	X	X		GO.0003774.uMOTOR.ACTIVITY	GO.0003779.uACTIN.BINDING	GO.0005856.uCYTOSKELETON	GO.0015629.uACTIN.CYTOSKELETON	GO.0016459.uMYOSIN	GO.0016818.uHYDROLASE.ACTIVITY.ACTING.ON.ACID.ANHYDRIDES.IN.PHOSPHORUSCONTAINING.ANHYDRIDES	GO.0017111.uNUCLEOSIDETRIPHOSPHATASE.ACTIVITY
TGME49_027000	hypothetical protein	X	X		GO.0003774.uMOTOR.ACTIVITY	GO.0003779.uACTIN.BINDING	GO.0005856.uCYTOSKELETON	GO.0015629.uACTIN.CYTOSKELETON	GO.0016459.uMYOSIN	GO.0016818.uHYDROLASE.ACTIVITY.ACTING.ON.ACID.ANHYDRIDES.IN.PHOSPHORUSCONTAINING.ANHYDRIDES	GO.0017111.uNUCLEOSIDETRIPHOSPHATASE.ACTIVITY
TGME49_016970	hypothetical protein, conserved	X	X		GO.0003779.uACTIN.BINDING	GO.0007017.uMICROTUBULEBASED.PROCESS	PDb.ActinandFilaments_MET
TGME49_046630	hypothetical protein	X	X		GO.0003824.uCATALYTIC.ACTIVITY	GO.0003824.uCATALYTIC.ACTIVITY	GO.0003899.uDNADIRECTED.RNA.POLYMERASE.ACTIVITY	GO.0003899.uDNADIRECTED.RNA.POLYMERASE.ACTIVITY	GO.0006350.uTRANSCRIPTION	GO.0006350.uTRANSCRIPTION	GO.0006807.uNITROGEN.COMPOUND.METABOLISM	GO.0006807.uNITROGEN.COMPOUND.METABOLISM	GO.0009058.uBIOSYNTHESIS	GO.0009058.uBIOSYNTHESIS	GO.0016740.uTRANSFERASE.ACTIVITY	GO.0016740.uTRANSFERASE.ACTIVITY	GO.0016772.uTRANSFERASE.ACTIVITY.TRANSFERRING.PHOSPHORUSCONTAINING.GROUPS	GO.0016772.uTRANSFERASE.ACTIVITY.TRANSFERRING.PHOSPHORUSCONTAINING.GROUPS
TGME49_068590	rhomboid-like protease 4	X	X		GO.0003824.uCATALYTIC.ACTIVITY	GO.0004175.uENDOPEPTIDASE.ACTIVITY	GO.0004252.uSERINETYPE.ENDOPEPTIDASE.ACTIVITY	GO.0006465.uSIGNAL.PEPTIDE.PROCESSING	GO.0008236.uSERINETYPE.PEPTIDASE.ACTIVITY	GO.0016021.uINTEGRAL.TO.MEMBRANE	GO.0016787u.HYDROLASE.ACTIVITY	GO.0019538.uPROTEIN.METABOLISM	PDB.Components_linearmotor_mero_invasion_MET	PDB.Peptidasesandproteases_MET
TGME49_105860	CAM kinase, CDPK family TgCDPK1_2 (TGTPK4)	X	X		GO.0003824.uCATALYTIC.ACTIVITY	GO.0004672.uPROTEIN.KINASE.ACTIVITY	GO.0004674.uPROTEIN.SERINETHREONINE.KINASE.ACTIVITY	GO.0004713.uPROTEINTYROSINE.KINASE.ACTIVITY	GO.0005509.uCALCIUM.ION.BINDING	GO.0005524.uATP.BINDING	GO.0006464.uPROTEIN.MODIFICATION	GO.0006468.uPROTEIN.AMINO.ACID.PHOSPHORYLATION	GO.0016301.uKINASE.ACTIVITY	GO.0016740.uTRANSFERASE.ACTIVITY	GO.0016772.uTRANSFERASE.ACTIVITY.TRANSFERRING.PHOSPHORUSCONTAINING.GROUPS	GO.0016773.uPHOSPHOTRANSFERASE.ACTIVITY.ALCOHOL.GROUP.AS.ACCEPTOR	GO.0019538.uPROTEIN.METABOLISM	GO.0046872.uMETAL.ION.BINDING
TGME49_118770	Aurora kinase(incomplete catalytic triad)	X	X		GO.0003824.uCATALYTIC.ACTIVITY	GO.0004672.uPROTEIN.KINASE.ACTIVITY	GO.0004674.uPROTEIN.SERINETHREONINE.KINASE.ACTIVITY	GO.0004713.uPROTEINTYROSINE.KINASE.ACTIVITY	GO.0005524.uATP.BINDING	GO.0006464.uPROTEIN.MODIFICATION	GO.0006468.uPROTEIN.AMINO.ACID.PHOSPHORYLATION	GO.0016301.uKINASE.ACTIVITY	GO.0016740.uTRANSFERASE.ACTIVITY	GO.0016772.uTRANSFERASE.ACTIVITY.TRANSFERRING.PHOSPHORUSCONTAINING.GROUPS	GO.0016773.uPHOSPHOTRANSFERASE.ACTIVITY.ALCOHOL.GROUP.AS.ACCEPTOR	GO.0019538.uPROTEIN.METABOLISM	PD.PRT_PHOSPHORYLATION_MET	PDB.Centrisomeproteins_MET
TGME49_104970	CAM kinase, CDPK family TgPK1	X	X		GO.0003824.uCATALYTIC.ACTIVITY	GO.0004672.uPROTEIN.KINASE.ACTIVITY	GO.0004674.uPROTEIN.SERINETHREONINE.KINASE.ACTIVITY	GO.0004713.uPROTEINTYROSINE.KINASE.ACTIVITY	GO.0005524.uATP.BINDING	GO.0006464.uPROTEIN.MODIFICATION	GO.0006468.uPROTEIN.AMINO.ACID.PHOSPHORYLATION	GO.0016301.uKINASE.ACTIVITY	GO.0016740.uTRANSFERASE.ACTIVITY	GO.0016772.uTRANSFERASE.ACTIVITY.TRANSFERRING.PHOSPHORUSCONTAINING.GROUPS	GO.0016773.uPHOSPHOTRANSFERASE.ACTIVITY.ALCOHOL.GROUP.AS.ACCEPTOR	GO.0019538.uPROTEIN.METABOLISM	PDB.Centrisomeproteins_MET	PDB.Proteinkinase_MET
TGME49_053440	CMCG kinase (incomplete catalytic triad)	X	X		GO.0003824.uCATALYTIC.ACTIVITY	GO.0004672.uPROTEIN.KINASE.ACTIVITY	GO.0004674.uPROTEIN.SERINETHREONINE.KINASE.ACTIVITY	GO.0005524.uATP.BINDING	GO.0006464.uPROTEIN.MODIFICATION	GO.0006468.uPROTEIN.AMINO.ACID.PHOSPHORYLATION	GO.0016301.uKINASE.ACTIVITY	GO.0016740.uTRANSFERASE.ACTIVITY	GO.0016772.uTRANSFERASE.ACTIVITY.TRANSFERRING.PHOSPHORUSCONTAINING.GROUPS	GO.0016773.uPHOSPHOTRANSFERASE.ACTIVITY.ALCOHOL.GROUP.AS.ACCEPTOR	GO.0019538.uPROTEIN.METABOLISM	PD.PRT_PHOSPHORYLATION_MET	PDB.Proteinkinase_MET
TGME49_027260	RIO1 family domain-containing protein	X	X		GO.0003824.uCATALYTIC.ACTIVITY	GO.0004672.uPROTEIN.KINASE.ACTIVITY	GO.0004674.uPROTEIN.SERINETHREONINE.KINASE.ACTIVITY	GO.0005524.uATP.BINDING	GO.0006464.uPROTEIN.MODIFICATION	GO.0006468.uPROTEIN.AMINO.ACID.PHOSPHORYLATION	GO.0016301.uKINASE.ACTIVITY	GO.0016740.uTRANSFERASE.ACTIVITY	GO.0016772.uTRANSFERASE.ACTIVITY.TRANSFERRING.PHOSPHORUSCONTAINING.GROUPS	GO.0016773.uPHOSPHOTRANSFERASE.ACTIVITY.ALCOHOL.GROUP.AS.ACCEPTOR	GO.0019538.uPROTEIN.METABOLISM	PDB.encodingcomponentsofribosomalassembly_MET	PDB.Maturationexport60S40Sribosome_MET	PDB.Proteinkinase_MET
TGME49_024240	protein phosphatase 2C, putative	X	X		GO.0003824.uCATALYTIC.ACTIVITY	GO.0004721.uPHOSPHOPROTEIN.PHOSPHATASE.ACTIVITY	GO.0006464.uPROTEIN.MODIFICATION	GO.0006470.uPROTEIN.AMINO.ACID.DEPHOSPHORYLATION	GO.0016787u.HYDROLASE.ACTIVITY	GO.0019538.uPROTEIN.METABOLISM	PD.PRT_PHOSPHORYLATION_MET	PDB.Phosphateses_MET
TGME49_030490	phosphatidylinositol-4-phosphate 5-kinase, putative	X	X		GO.0003824.uCATALYTIC.ACTIVITY	GO.0005515.uPROTEIN.BINDING	GO.0006629.uLIPID.METABOLISM	GO.0006644.uPHOSPHOLIPID.METABOLISM	GO.0007165.uSIGNAL.TRANSDUCTION	GO.0016301.uKINASE.ACTIVITY	GO.0016740.uTRANSFERASE.ACTIVITY	GO.0016772.uTRANSFERASE.ACTIVITY.TRANSFERRING.PHOSPHORUSCONTAINING.GROUPS	GO.0016773.uPHOSPHOTRANSFERASE.ACTIVITY.ALCOHOL.GROUP.AS.ACCEPTOR	PDb.CALCIUM_CALM_ACTIVATION_PRTKINASES	PDb.INOSITOL_PHOS_MET
TGME49_119920	dihydrolipoamide branched chain transacylase, E2 subunit, putative	X	X		GO.0003824.uCATALYTIC.ACTIVITY	GO.0005515.uPROTEIN.BINDING	GO.0008152.METABOLISM	GO.0008415.uACYLTRANSFERASE.ACTIVITY	GO.0016740.uTRANSFERASE.ACTIVITY	PDb.LEU_ISOLEU_VALINE_MET	PDb.LIPOICACID_MET	PDB.NucleargenestargetedtoMito_MET	PDB.Pyruvatemetabo_MET
TGME49_093380	hypothetical protein	X	X		GO.0003824.uCATALYTIC.ACTIVITY	GO.0005634.uNUCLEUS	GO.0006259.uDNA.METABOLISM	GO.0006281.uDNA.REPAIR	GO.0006807.uNITROGEN.COMPOUND.METABOLISM	GO.0008080.uNACETYLTRANSFERASE.ACTIVITY	GO.0008415.uACYLTRANSFERASE.ACTIVITY	GO.0016740.uTRANSFERASE.ACTIVITY	PDb.HISTONE_ACETYLATION
TGME49_063730	glycerol-3-phosphate dehydrogenase, putative	X	X		GO.0003824.uCATALYTIC.ACTIVITY	GO.0005739.uMITOCHONDRION	GO.0005975.uCARBOHYDRATE.METABOLISM	GO.0006072.uGLYCEROL3PHOSPHATE.METABOLISM	GO.0006810.uTRANSPORT	GO.0009331.GLYCEROL3PHOSPHATE.DEHYDROGENASE.COMPLEX	GO.0016491.uOXIDOREDUCTASE.ACTIVITY	PDB.Glycolysis+MET	PDB.NucleargenestargetedtoMito_MET
TGME49_081630	hydroxyacylglutathione hydrolase, putative	X	X		GO.0003824.uCATALYTIC.ACTIVITY	GO.0005829.uCYTOSOL	GO.0008270.uZINC.ION.BINDING	GO.0009438.uMETHYLGLYOXAL.METABOLISM	GO.0016787u.HYDROLASE.ACTIVITY	GO.0046872.uMETAL.ION.BINDING	PDb.GLYCOXYLATE_MET
TGME49_078500	ftsJ-like methyltransferase domain-containing protein	X	X		GO.0003824.uCATALYTIC.ACTIVITY	GO.0006364.uRRNA.PROCESSING	GO.0006396.uRNA.PROCESSING	GO.0006807.uNITROGEN.COMPOUND.METABOLISM	GO.0008168.uMETHYLTRANSFERASE.ACTIVITY	GO.0008173.uRNA.METHYLTRANSFERASE.ACTIVITY	GO.0008757.uSADENOSYLMETHIONINEDEPENDENT.METHYLTRANSFERASE.ACTIVITY	GO.0016070.uRNA.METABOLISM	GO.0016740.uTRANSFERASE.ACTIVITY
TGME49_046800	acylamino-acid-releasing enzyme, putative	X	X		GO.0003824.uCATALYTIC.ACTIVITY	GO.0006508.uPROTEOLYSIS	GO.0008236.uSERINETYPE.PEPTIDASE.ACTIVITY	GO.0016787u.HYDROLASE.ACTIVITY	GO.0019538.uPROTEIN.METABOLISM
TGME49_080700	lysine decarboxylase, putative	X	X		GO.0003824.uCATALYTIC.ACTIVITY	GO.0006520.uAMINO.ACID.METABOLISM	GO.0006807.uNITROGEN.COMPOUND.METABOLISM	PDb.VITB6_MET
TGME49_105140	patatin-like phospholipase domain-containing protein	X	X		GO.0003824.uCATALYTIC.ACTIVITY	GO.0006629.uLIPID.METABOLISM	GO.0016020.uMEMBRANE	GO.0016021.uINTEGRAL.TO.MEMBRANE	GO.0016787u.HYDROLASE.ACTIVITY	GO.0045735.NUTRIENT.RESERVOIR.ACTIVITY	PDb.PHOSPHOLIPID_UTILIZATION	PDB.Phosphatidylcholinemet_MET	PDB.phosphatidyethanolamine_phoserinemet_MET
TGME49_013740	methyltransferase domain containing protein	X	X		GO.0003824.uCATALYTIC.ACTIVITY	GO.0006807.uNITROGEN.COMPOUND.METABOLISM	GO.0008168.uMETHYLTRANSFERASE.ACTIVITY	GO.0009058.uBIOSYNTHESIS	GO.0016740.uTRANSFERASE.ACTIVITY
TGME49_109850	hypothetical protein	X	X		GO.0003824.uCATALYTIC.ACTIVITY	GO.0006810.uTRANSPORT	GO.0016020.uMEMBRANE	GO.0016021.uINTEGRAL.TO.MEMBRANE	GO.0016787u.HYDROLASE.ACTIVITY	GO.0046872.uMETAL.ION.BINDING
TGME49_033810	hypothetical protein	X	X		GO.0003824.uCATALYTIC.ACTIVITY	GO.0016020.uMEMBRANE	GO.0016021.uINTEGRAL.TO.MEMBRANE	GO.0016740.uTRANSFERASE.ACTIVITY
TGME49_076170	phosphatidylinositol 3- and 4-kinase domain-containing protein	X	X		GO.0003824.uCATALYTIC.ACTIVITY	GO.0016740.uTRANSFERASE.ACTIVITY	GO.0016772.uTRANSFERASE.ACTIVITY.TRANSFERRING.PHOSPHORUSCONTAINING.GROUPS	GO.0016773.uPHOSPHOTRANSFERASE.ACTIVITY.ALCOHOL.GROUP.AS.ACCEPTOR	PDb.INOSITOL_PHOS_MET
TGME49_013750	hypothetical protein	X	X		GO.0003899.uDNADIRECTED.RNA.POLYMERASE.ACTIVITY	GO.0006259.uDNA.METABOLISM	GO.0006260.uDNA.REPLICATION	GO.0006269.uDNA.REPLICATION.SYNTHESIS.OF.RNA.PRIMER	GO.0016070.uRNA.METABOLISM	GO.0016772.uTRANSFERASE.ACTIVITY.TRANSFERRING.PHOSPHORUSCONTAINING.GROUPS	GO.0016779.uNUCLEOTIDYLTRANSFERASE.ACTIVITY
TGME49_019600	hypothetical protein	X	X		GO.0003899.uDNADIRECTED.RNA.POLYMERASE.ACTIVITY	GO.0006350.uTRANSCRIPTION	GO.0006383.uTRANSCRIPTION.FROM.RNA.POLYMERASE.III.PROMOTER	GO.0016772.uTRANSFERASE.ACTIVITY.TRANSFERRING.PHOSPHORUSCONTAINING.GROUPS	GO.0016779.uNUCLEOTIDYLTRANSFERASE.ACTIVITY
TGME49_058130	Ras family domain-containing protein	X	X		GO.0003924.uGTPASE.ACTIVITY	GO.0005515.uPROTEIN.BINDING	GO.0005525.uGTP.BINDING	GO.0006810.uTRANSPORT	GO.0006886.uINTRACELLULAR.PROTEIN.TRANSPORT	GO.0007165.uSIGNAL.TRANSDUCTION	GO.0007264.uSMALL.GTPASE.MEDIATED.SIGNAL.TRANSDUCTION	GO.0015031.uPROTEIN.TRANSPORT	GO.0016787u.HYDROLASE.ACTIVITY	GO.0016818.uHYDROLASE.ACTIVITY.ACTING.ON.ACID.ANHYDRIDES.IN.PHOSPHORUSCONTAINING.ANHYDRIDES	GO.0017111.uNUCLEOSIDETRIPHOSPHATASE.ACTIVITY	PDb.ER-to_Golgi,_translocation_and_quality_control_MET	PDB.RABcycle_MET	PDB.Rabproteinsinintracellulartraffi_MET
TGME49_104990	guanylate binding protein, putative	X	X		GO.0003924.uGTPASE.ACTIVITY	GO.0005525.uGTP.BINDING
TGME49_114970	hypothetical protein	X	X		GO.0003924.uGTPASE.ACTIVITY	GO.0005525.uGTP.BINDING
TGME49_064440	signal recognition particle receptor subunit beta, putative	X	X		GO.0003924.uGTPASE.ACTIVITY	GO.0005525.uGTP.BINDING	GO.0005783.uENDOPLASMIC.RETICULUM	GO.0006605.uPROTEIN.TARGETING	GO.0006614.uSRPDEPENDENT.COTRANSLATIONAL.PROTEIN.TARGETING.TO.MEMBRANE	GO.0006886.uINTRACELLULAR.PROTEIN.TRANSPORT	GO.0007165.uSIGNAL.TRANSDUCTION	GO.0007264.uSMALL.GTPASE.MEDIATED.SIGNAL.TRANSDUCTION	GO.0015031.uPROTEIN.TRANSPORT
TGME49_110460	RAB6 protein	X	X		GO.0003924.uGTPASE.ACTIVITY	GO.0005525.uGTP.BINDING	GO.0005794.uGOLGI.APPARATUS	GO.0006886.uINTRACELLULAR.PROTEIN.TRANSPORT	GO.0007165.uSIGNAL.TRANSDUCTION	GO.0007264.uSMALL.GTPASE.MEDIATED.SIGNAL.TRANSDUCTION	GO.0015031.uPROTEIN.TRANSPORT	GO.0016192.uVESICLEMEDIATED.TRANSPORT	PDB.Tetheringcomplexes_MET	PDB.RABcycle_MET	PDB.Rabproteinsinintracellulartraffi_MET
TGME49_112050	Ras family domain-containing protein	X	X		GO.0003924.uGTPASE.ACTIVITY	GO.0005525.uGTP.BINDING	GO.0006886.uINTRACELLULAR.PROTEIN.TRANSPORT	GO.0006888.uER.TO.GOLGI.VESICLEMEDIATED.TRANSPORT	GO.0007165.uSIGNAL.TRANSDUCTION	GO.0007264.uSMALL.GTPASE.MEDIATED.SIGNAL.TRANSDUCTION	GO.0015031.uPROTEIN.TRANSPORT	GO.0016192.uVESICLEMEDIATED.TRANSPORT	PDb.ER-to_Golgi,_translocation_and_quality_control_MET	PDB.RABcycle_MET	PDB.Rabproteinsinintracellulartraffi_MET
TGME49_107980	GTP-binding protein lepA, putative	X	X		GO.0003924.uGTPASE.ACTIVITY	GO.0005525.uGTP.BINDING	GO.0016818.uHYDROLASE.ACTIVITY.ACTING.ON.ACID.ANHYDRIDES.IN.PHOSPHORUSCONTAINING.ANHYDRIDES	GO.0017111.uNUCLEOSIDETRIPHOSPHATASE.ACTIVITY	GO.0020011.uAPICOPLAST
TGME49_105750	nucleolar GTP-binding protein NOG2, putative	X	X		GO.0003924.uGTPASE.ACTIVITY	GO.0005525.uGTP.BINDING	PDB.encodingcomponentsofribosomalassembly_MET	PDB.Import_exportthroughnuclearpore_MET	PDB.Karyopherin_exportmediatednuclearexport_MET	PDB.Maturationexport60S40Sribosome_MET
TGME49_093820	calpain family cysteine protease domain-containing protein	X	X		GO.0004175.uENDOPEPTIDASE.ACTIVITY	GO.0004197.uCYSTEINETYPE.ENDOPEPTIDASE.ACTIVITY	GO.0005622.INTRACELLULAR	GO.0006508.uPROTEOLYSIS	GO.0008234.uCYSTEINETYPE.PEPTIDASE.ACTIVITY	PDB.Peptidasesandproteases_MET
TGME49_078970	ICE-like protease (caspase) p20 domain-containing protein	X	X		GO.0004175.uENDOPEPTIDASE.ACTIVITY	GO.0004197.uCYSTEINETYPE.ENDOPEPTIDASE.ACTIVITY	GO.0006508.uPROTEOLYSIS	GO.0008234.uCYSTEINETYPE.PEPTIDASE.ACTIVITY
TGME49_115860	EF hand domain-containing protein	X	X		GO.0004175.uENDOPEPTIDASE.ACTIVITY	GO.0004197.uCYSTEINETYPE.ENDOPEPTIDASE.ACTIVITY	GO.0006508.uPROTEOLYSIS	GO.0008234.uCYSTEINETYPE.PEPTIDASE.ACTIVITY
TGME49_030000	hypothetical protein	X	X		GO.0004175.uENDOPEPTIDASE.ACTIVITY	GO.0004197.uCYSTEINETYPE.ENDOPEPTIDASE.ACTIVITY	GO.0006508.uPROTEOLYSIS	GO.0008234.uCYSTEINETYPE.PEPTIDASE.ACTIVITY	GO.0016787u.HYDROLASE.ACTIVITY
TGME49_006490	metacaspase 1 precursor, putative	X	X		GO.0004175.uENDOPEPTIDASE.ACTIVITY	GO.0004197.uCYSTEINETYPE.ENDOPEPTIDASE.ACTIVITY	GO.0006508.uPROTEOLYSIS	GO.0008234.uCYSTEINETYPE.PEPTIDASE.ACTIVITY	PDB.Peptidasesandproteases_MET
TGME49_024350	aminopeptidase N, putative	X	X		GO.0004175.uENDOPEPTIDASE.ACTIVITY	GO.0004222u.METALLOENDOPEPTIDASE.ACTIVITY	GO.0005737.CYTOPLASM	GO.0006508.uPROTEOLYSIS	GO.0008270.uZINC.ION.BINDING	PDB.Hgbdigestionandferriprotomet_MET	PDB.Nucleargenestargetedtoapicoplast_MET	PDB.NucleargenestargetedtoMito_MET	PDB.Peptidasesandproteases_MET
TGME49_006510	peptidase M16 domain containing protein	X	X		GO.0004175.uENDOPEPTIDASE.ACTIVITY	GO.0004222u.METALLOENDOPEPTIDASE.ACTIVITY	GO.0006508.uPROTEOLYSIS	GO.0046872.uMETAL.ION.BINDING	PDB.Peptidasesandproteases_MET
TGME49_072670	peptidase family M3 domain containing protein	X	X		GO.0004175.uENDOPEPTIDASE.ACTIVITY	GO.0004222u.METALLOENDOPEPTIDASE.ACTIVITY	GO.0006508.uPROTEOLYSIS	PDB.Importprotsintomitochondria_MET	PDB.NucleargenestargetedtoMito_MET	PDB.Peptidasesandproteases_MET
TGME49_059990	SAC3/GANP domain-containing protein	X	X		GO.0004175.uENDOPEPTIDASE.ACTIVITY	GO.0004252.uSERINETYPE.ENDOPEPTIDASE.ACTIVITY	GO.0005515.uPROTEIN.BINDING	GO.0005886.uPLASMA.MEMBRANE	GO.0006508.uPROTEOLYSIS	GO.0008236.uSERINETYPE.PEPTIDASE.ACTIVITY	GO.0016021.uINTEGRAL.TO.MEMBRANE	GO.0016787u.HYDROLASE.ACTIVITY	GO.0019538.uPROTEIN.METABOLISM
TGME49_114500	subtilisin-like protease TgSUB2	X	X		GO.0004175.uENDOPEPTIDASE.ACTIVITY	GO.0004252.uSERINETYPE.ENDOPEPTIDASE.ACTIVITY	GO.0006508.uPROTEOLYSIS	GO.0008236.uSERINETYPE.PEPTIDASE.ACTIVITY	PDB.merozoiteinvasionrelatedprots_MET	PDB.Hgbdigestionandferriprotomet_MET	PDB.Peptidasesandproteases_MET
TGME49_042720	hypothetical protein	X	X		GO.0004175.uENDOPEPTIDASE.ACTIVITY	GO.0005783.uENDOPLASMIC.RETICULUM	GO.0006508.uPROTEOLYSIS	PDB.Nucleargenestargetedtoapicoplast_MET	PDB.Peptidasesandproteases_MET
TGME49_047240	ubiquitin carboxyl-terminal hydrolase isozyme L5, putative	X	X		GO.0004221.uUBIQUITIN.THIOLESTERASE.ACTIVITY	GO.0005622.INTRACELLULAR	GO.0006464.uPROTEIN.MODIFICATION	GO.0006508.uPROTEOLYSIS	GO.0006511u.UBIQUITINDEPENDENT.PROTEIN.CATABOLISM	GO.0016579u.PROTEIN.DEUBIQUITINATION	GO.0030163.uPROTEIN.CATABOLISM	PDB.invovledinproteosomedegredationandtimedtransc_MET	PDB.Peptidasesandproteases_MET
TGME49_085660	DEAD/DEAH box helicase domain-containing protein	X	X		GO.0004386.uHELICASE.ACTIVITY	GO.0008026.uATPDEPENDENT.HELICASE.ACTIVITY	GO.0016818.uHYDROLASE.ACTIVITY.ACTING.ON.ACID.ANHYDRIDES.IN.PHOSPHORUSCONTAINING.ANHYDRIDES	GO.0016887.uATPASE.ACTIVITY	GO.0017111.uNUCLEOSIDETRIPHOSPHATASE.ACTIVITY	GO.0042623.uATPASE.ACTIVITY.COUPLED
TGME49_038230	serine/threonine protein phosphatase, putative	X	X		GO.0004518u.NUCLEASE.ACTIVITY	GO.0004519.uENDONUCLEASE.ACTIVITY	GO.0004540.uRIBONUCLEASE.ACTIVITY	PDb.SPLICING_OF_PRE_mRNA	PDB.Karyopherin_exportmediatednuclearexport_MET	PDB.Phosphateses_MET
TGME49_035910	hypothetical protein	X	X		GO.0004518u.NUCLEASE.ACTIVITY	GO.0004519.uENDONUCLEASE.ACTIVITY	GO.0004540.uRIBONUCLEASE.ACTIVITY	PDb.tRNA_MODIFICATIONS
TGME49_057180	DNA repair protein Rad50, putative	X	X		GO.0004518u.NUCLEASE.ACTIVITY	GO.0004519.uENDONUCLEASE.ACTIVITY	GO.0005524.uATP.BINDING	GO.0006259.uDNA.METABOLISM	GO.0006281.uDNA.REPAIR	GO.0006807.uNITROGEN.COMPOUND.METABOLISM	GO.0016787u.HYDROLASE.ACTIVITY	PDb.GENESINVOLVED_EXCISION_REPAIR_MET	PDB.Doublestrandbreakrepairhomologousrecom_MET	PDB.encodingenzymes_prtsinvolvedDNArepair_MET
TGME49_028370	hypothetical protein	X	X		GO.0004518u.NUCLEASE.ACTIVITY	PDb.GENESINVOLVED_EXCISION_REPAIR_MET
TGME49_018720	CAM kinase, CDPK family	X	X		GO.0004672.uPROTEIN.KINASE.ACTIVITY	GO.0004674.uPROTEIN.SERINETHREONINE.KINASE.ACTIVITY	GO.0004713.uPROTEINTYROSINE.KINASE.ACTIVITY	GO.0005509.uCALCIUM.ION.BINDING	GO.0006464.uPROTEIN.MODIFICATION	GO.0006468.uPROTEIN.AMINO.ACID.PHOSPHORYLATION	GO.0016301.uKINASE.ACTIVITY	GO.0016772.uTRANSFERASE.ACTIVITY.TRANSFERRING.PHOSPHORUSCONTAINING.GROUPS	GO.0016773.uPHOSPHOTRANSFERASE.ACTIVITY.ALCOHOL.GROUP.AS.ACCEPTOR	GO.0046872.uMETAL.ION.BINDING	PDB.Proteinkinase_MET
TGME49_101270	Tyrosine kinase-like (TKL) protein	X	X		GO.0004672.uPROTEIN.KINASE.ACTIVITY	GO.0004674.uPROTEIN.SERINETHREONINE.KINASE.ACTIVITY	GO.0004713.uPROTEINTYROSINE.KINASE.ACTIVITY	GO.0006464.uPROTEIN.MODIFICATION	GO.0006468.uPROTEIN.AMINO.ACID.PHOSPHORYLATION	GO.0016301.uKINASE.ACTIVITY	GO.0016740.uTRANSFERASE.ACTIVITY	GO.0016772.uTRANSFERASE.ACTIVITY.TRANSFERRING.PHOSPHORUSCONTAINING.GROUPS	GO.0016773.uPHOSPHOTRANSFERASE.ACTIVITY.ALCOHOL.GROUP.AS.ACCEPTOR	GO.0020011.uAPICOPLAST	PDB.Proteinkinase_MET
TGME49_063070	CMGC kinase, CK2 family	X	X		GO.0004672.uPROTEIN.KINASE.ACTIVITY	GO.0004674.uPROTEIN.SERINETHREONINE.KINASE.ACTIVITY	GO.0004713.uPROTEINTYROSINE.KINASE.ACTIVITY	GO.0006464.uPROTEIN.MODIFICATION	GO.0006468.uPROTEIN.AMINO.ACID.PHOSPHORYLATION	GO.0016301.uKINASE.ACTIVITY	GO.0016740.uTRANSFERASE.ACTIVITY	GO.0016772.uTRANSFERASE.ACTIVITY.TRANSFERRING.PHOSPHORUSCONTAINING.GROUPS	GO.0016773.uPHOSPHOTRANSFERASE.ACTIVITY.ALCOHOL.GROUP.AS.ACCEPTOR	PDb.CALCIUM_CALM_ACTIVATION_PRTKINASES	PDB.Centrisomeproteins_MET	PDB.Proteinkinase_MET
TGME49_025770	Tyrosine kinase-like (TKL) protein	X	X		GO.0004672.uPROTEIN.KINASE.ACTIVITY	GO.0004674.uPROTEIN.SERINETHREONINE.KINASE.ACTIVITY	GO.0004713.uPROTEINTYROSINE.KINASE.ACTIVITY	GO.0006464.uPROTEIN.MODIFICATION	GO.0006468.uPROTEIN.AMINO.ACID.PHOSPHORYLATION	GO.0016301.uKINASE.ACTIVITY	GO.0016740.uTRANSFERASE.ACTIVITY	GO.0016772.uTRANSFERASE.ACTIVITY.TRANSFERRING.PHOSPHORUSCONTAINING.GROUPS	GO.0016773.uPHOSPHOTRANSFERASE.ACTIVITY.ALCOHOL.GROUP.AS.ACCEPTOR	PDB.Proteinkinase_MET
TGME49_024480	CMGC kinase, Lammer family	X	X		GO.0004672.uPROTEIN.KINASE.ACTIVITY	GO.0004674.uPROTEIN.SERINETHREONINE.KINASE.ACTIVITY	GO.0004713.uPROTEINTYROSINE.KINASE.ACTIVITY	GO.0006464.uPROTEIN.MODIFICATION	GO.0006468.uPROTEIN.AMINO.ACID.PHOSPHORYLATION	GO.0016301.uKINASE.ACTIVITY	GO.0016772.uTRANSFERASE.ACTIVITY.TRANSFERRING.PHOSPHORUSCONTAINING.GROUPS	GO.0016773.uPHOSPHOTRANSFERASE.ACTIVITY.ALCOHOL.GROUP.AS.ACCEPTOR	PD.PRT_PHOSPHORYLATION_MET	PDB.Proteinkinase_MET
TGME49_033010	CMGC kinase, MAPK family TgMAPK2	X	X		GO.0004672.uPROTEIN.KINASE.ACTIVITY	GO.0004674.uPROTEIN.SERINETHREONINE.KINASE.ACTIVITY	GO.0004713.uPROTEINTYROSINE.KINASE.ACTIVITY	GO.0006464.uPROTEIN.MODIFICATION	GO.0006468.uPROTEIN.AMINO.ACID.PHOSPHORYLATION	GO.0016301.uKINASE.ACTIVITY	GO.0016772.uTRANSFERASE.ACTIVITY.TRANSFERRING.PHOSPHORUSCONTAINING.GROUPS	GO.0016773.uPHOSPHOTRANSFERASE.ACTIVITY.ALCOHOL.GROUP.AS.ACCEPTOR	PDB.Proteinkinase_MET
TGME49_111360	AGC kinase TgPKG1	X	X		GO.0004672.uPROTEIN.KINASE.ACTIVITY	GO.0004674.uPROTEIN.SERINETHREONINE.KINASE.ACTIVITY	GO.0004713.uPROTEINTYROSINE.KINASE.ACTIVITY	GO.0006464.uPROTEIN.MODIFICATION	GO.0006468.uPROTEIN.AMINO.ACID.PHOSPHORYLATION	GO.0016301.uKINASE.ACTIVITY	GO.0016772.uTRANSFERASE.ACTIVITY.TRANSFERRING.PHOSPHORUSCONTAINING.GROUPS	GO.0016773.uPHOSPHOTRANSFERASE.ACTIVITY.ALCOHOL.GROUP.AS.ACCEPTOR	PDB.Proteinkinase_MET
TGME49_050680	TBC domain-containing kinase (incomplete catalytic triad)	X	X		GO.0004672.uPROTEIN.KINASE.ACTIVITY	GO.0004674.uPROTEIN.SERINETHREONINE.KINASE.ACTIVITY	GO.0005524.uATP.BINDING	GO.0006464.uPROTEIN.MODIFICATION	GO.0006468.uPROTEIN.AMINO.ACID.PHOSPHORYLATION	GO.0016301.uKINASE.ACTIVITY	GO.0016740.uTRANSFERASE.ACTIVITY	GO.0016772.uTRANSFERASE.ACTIVITY.TRANSFERRING.PHOSPHORUSCONTAINING.GROUPS	GO.0016773.uPHOSPHOTRANSFERASE.ACTIVITY.ALCOHOL.GROUP.AS.ACCEPTOR	GO.0043087.uREGULATION.OF.GTPASE.ACTIVITY
TGME49_072400	casein kinase II beta chain, putative	X	X		GO.0004672.uPROTEIN.KINASE.ACTIVITY	GO.0004674.uPROTEIN.SERINETHREONINE.KINASE.ACTIVITY	GO.0016301.uKINASE.ACTIVITY	GO.0016740.uTRANSFERASE.ACTIVITY	GO.0016772.uTRANSFERASE.ACTIVITY.TRANSFERRING.PHOSPHORUSCONTAINING.GROUPS	GO.0016773.uPHOSPHOTRANSFERASE.ACTIVITY.ALCOHOL.GROUP.AS.ACCEPTOR	PDb.CALCIUM_CALM_ACTIVATION_PRTKINASES	PDB.Centrisomeproteins_MET	PDB.Proteinkinase_MET
TGME49_070860	adenylate cyclase, putative	X	X		GO.0004672.uPROTEIN.KINASE.ACTIVITY	GO.0005524.uATP.BINDING	GO.0006464.uPROTEIN.MODIFICATION	GO.0006468.uPROTEIN.AMINO.ACID.PHOSPHORYLATION	GO.0006807.uNITROGEN.COMPOUND.METABOLISM	GO.0007242.INTRACELLULAR.SIGNALING.CASCADE	GO.0009165.uNUCLEOTIDE.BIOSYNTHESIS	GO.0016021.uINTEGRAL.TO.MEMBRANE	GO.0016301.uKINASE.ACTIVITY	GO.0016740.uTRANSFERASE.ACTIVITY	GO.0016772.uTRANSFERASE.ACTIVITY.TRANSFERRING.PHOSPHORUSCONTAINING.GROUPS	GO.0016773.uPHOSPHOTRANSFERASE.ACTIVITY.ALCOHOL.GROUP.AS.ACCEPTOR
TGME49_051850	serine/threonine protein phosphatase 5, putative	X	X		GO.0004721.uPHOSPHOPROTEIN.PHOSPHATASE.ACTIVITY	GO.0004722.uPROTEIN.SERINETHREONINE.PHOSPHATASE.ACTIVITY	GO.0005509.uCALCIUM.ION.BINDING	GO.0006464.uPROTEIN.MODIFICATION	GO.0006470.uPROTEIN.AMINO.ACID.DEPHOSPHORYLATION	PD.PRT_PHOSPHORYLATION_MET	PDB.Phosphateses_MET	PDB.Proteinsduringpassagethroughprophase	PDB.Putativeorganizationkinechore_MET
TGME49_111310	serine/threonine protein phosphatase, putative	X	X		GO.0004721.uPHOSPHOPROTEIN.PHOSPHATASE.ACTIVITY	GO.0004722.uPROTEIN.SERINETHREONINE.PHOSPHATASE.ACTIVITY	GO.0006464.uPROTEIN.MODIFICATION	GO.0006470.uPROTEIN.AMINO.ACID.DEPHOSPHORYLATION	GO.0016787u.HYDROLASE.ACTIVITY	PD.PRT_PHOSPHORYLATION_MET	PDB.Centrisomeproteins_MET	PDB.Phosphateses_MET
TGME49_041870	glutamyl-tRNA synthetase, putative	X	X		GO.0004812.uAMINOACYLTRNA.LIGASE.ACTIVITY	GO.0004818.uGLUTAMATETRNA.LIGASE.ACTIVITY	GO.0005737.CYTOPLASM	GO.0006412.uPROTEIN.BIOSYNTHESIS	GO.0006418.uTRNA.AMINOACYLATION.FOR.PROTEIN.TRANSLATION	GO.0006424.uGLUTAMYLTRNA.AMINOACYLATION	GO.0006520.uAMINO.ACID.METABOLISM	GO.0016070.uRNA.METABOLISM	GO.0016874.uLIGASE.ACTIVITY	PDB.Glutamatemetab_MET	PDB.Nucleargenestargetedtoapicoplast_MET
TGME49_019540	alanyl-tRNA synthetase, putative	X	X		GO.0004812.uAMINOACYLTRNA.LIGASE.ACTIVITY	GO.0006418.uTRNA.AMINOACYLATION.FOR.PROTEIN.TRANSLATION	GO.0006520.uAMINO.ACID.METABOLISM	GO.0016070.uRNA.METABOLISM	GO.0016874.uLIGASE.ACTIVITY	PDB.Nucleargenestargetedtoapicoplast_MET	PDB.Proteinbiosynthesis_MET
TGME49_119870	ubiquitin-conjugating enzyme domain-containing protein	X	X		GO.0004840.UBIQUITIN.CONJUGATING.ENZYME.ACTIVITY	GO.0004842u.UBIQUITINPROTEIN.LIGASE.ACTIVITY	GO.0005783.uENDOPLASMIC.RETICULUM	GO.0006464.uPROTEIN.MODIFICATION	GO.0006508.uPROTEOLYSIS	GO.0006511u.UBIQUITINDEPENDENT.PROTEIN.CATABOLISM	GO.0006512.uUBIQUITIN.CYCLE	GO.0016874.uLIGASE.ACTIVITY	GO.0016887.uATPASE.ACTIVITY	GO.0030163.uPROTEIN.CATABOLISM	PDb.Anaphase_PromotingComplexUbiquitine_ligase_MET	PDB.CCR4_NOTcomplex_MET	PDB.invovledinproteosomedegredationandtimedtransc_MET	PDB.SCFubiquitinligase_MET
TGME49_002820	ubiquitin-conjugating enzyme E2, putative	X	X		GO.0004840.UBIQUITIN.CONJUGATING.ENZYME.ACTIVITY	GO.0006464.uPROTEIN.MODIFICATION	GO.0006464.uPROTEIN.MODIFICATION	GO.0016874.uLIGASE.ACTIVITY	GO.0016874.uLIGASE.ACTIVITY	PDb.Anaphase_PromotingComplexUbiquitine_ligase_MET	PDB.invovledinproteosomedegredationandtimedtransc_MET	PDB.Proteosomemediateddegredat_MET	PDB.Proteosomemdiatedproteolysis_MET	PDB.SCFubiquitinligase_MET
TGME49_095710	ubiquitin-transferase domain-containing protein	X	X		GO.0004842u.UBIQUITINPROTEIN.LIGASE.ACTIVITY	GO.0005622.INTRACELLULAR	GO.0006464.uPROTEIN.MODIFICATION	GO.0006508.uPROTEOLYSIS	GO.0006511u.UBIQUITINDEPENDENT.PROTEIN.CATABOLISM	GO.0016874.uLIGASE.ACTIVITY	GO.0030163.uPROTEIN.CATABOLISM
TGME49_053040	actin-like family protein ARP4a, putative	X	X		GO.0005198.uSTRUCTURAL.MOLECULE.ACTIVITY	GO.0005200.uSTRUCTURAL.CONSTITUENT.OF.CYTOSKELETON	GO.0005856.uCYTOSKELETON	GO.0005884.uACTIN.FILAMENT	GO.0007010.uCYTOSKELETON.ORGANIZATION.AND.BIOGENESIS	GO.0015629.uACTIN.CYTOSKELETON	GO.0016192.uVESICLEMEDIATED.TRANSPORT	PDb.ActinandFilaments_MET
TGME49_090950	clathrin heavy chain, putative	X	X		GO.0005198.uSTRUCTURAL.MOLECULE.ACTIVITY	GO.0005215.uTRANSPORTER.ACTIVITY	GO.0005794.uGOLGI.APPARATUS	GO.0005886.uPLASMA.MEMBRANE	GO.0006886.uINTRACELLULAR.PROTEIN.TRANSPORT	GO.0008565.uPROTEIN.TRANSPORTER.ACTIVITY	GO.0015031.uPROTEIN.TRANSPORT	GO.0016192.uVESICLEMEDIATED.TRANSPORT	GO.0030125.uCLATHRIN.VESICLE.COAT	PDB.Classical_clarthrinmediatedvesiculartransport_MET
TGME49_073370	coatomer gamma 2-subunit protein, putative	X	X		GO.0005198.uSTRUCTURAL.MOLECULE.ACTIVITY	GO.0005794.uGOLGI.APPARATUS	GO.0005829.uCYTOSOL	GO.0006886.uINTRACELLULAR.PROTEIN.TRANSPORT	GO.0015031.uPROTEIN.TRANSPORT	GO.0016192.uVESICLEMEDIATED.TRANSPORT	PDB.ClassicalCOPI_mediatedvesiculartransport_MET
TGME49_066280	beta-adaptin-like protein, putative	X	X		GO.0005215.uTRANSPORTER.ACTIVITY	GO.0005515.uPROTEIN.BINDING	GO.0005794.uGOLGI.APPARATUS	GO.0006810.uTRANSPORT	GO.0006886.uINTRACELLULAR.PROTEIN.TRANSPORT	GO.0008565.uPROTEIN.TRANSPORTER.ACTIVITY	GO.0015031.uPROTEIN.TRANSPORT	GO.0016192.uVESICLEMEDIATED.TRANSPORT	GO.0030125.uCLATHRIN.VESICLE.COAT	GO.0030131.uCLATHRIN.ADAPTOR.COMPLEX
TGME49_026510	sec23/Sec24 helical domain-containing protein	X	X		GO.0005215.uTRANSPORTER.ACTIVITY	GO.0005515.uPROTEIN.BINDING	GO.0006810.uTRANSPORT	GO.0006886.uINTRACELLULAR.PROTEIN.TRANSPORT	GO.0006888.uER.TO.GOLGI.VESICLEMEDIATED.TRANSPORT	GO.0008565.uPROTEIN.TRANSPORTER.ACTIVITY	GO.0015031.uPROTEIN.TRANSPORT	GO.0016020.uMEMBRANE	GO.0016192.uVESICLEMEDIATED.TRANSPORT	GO.0030127.uCOPII.VESICLE.COAT	PDB.ClassicalCOPII_mediatedvesiculartransport_MET
TGME49_019260	cation-transporting ATPase, putative	X	X		GO.0005215.uTRANSPORTER.ACTIVITY	GO.0005524.uATP.BINDING	GO.0006754.uATP.BIOSYNTHESIS	GO.0006807.uNITROGEN.COMPOUND.METABOLISM	GO.0006810.uTRANSPORT	GO.0006812.uCATION.TRANSPORT	GO.0009058.uBIOSYNTHESIS	GO.0009165.uNUCLEOTIDE.BIOSYNTHESIS	GO.0015662.uATPASE.ACTIVITY.COUPLED.TO.TRANSMEMBRANE.MOVEMENT.OF.IONS.PHOSPHORYLATIVE.MECHANISM	GO.0016021.uINTEGRAL.TO.MEMBRANE	GO.0016787u.HYDROLASE.ACTIVITY	GO.0016818.uHYDROLASE.ACTIVITY.ACTING.ON.ACID.ANHYDRIDES.IN.PHOSPHORUSCONTAINING.ANHYDRIDES	GO.0016820.uHYDROLASE.ACTIVITY.ACTING.ON.ACID.ANHYDRIDES.CATALYZING.TRANSMEMBRANE.MOVEMENT.OF.SUBSTANCES	GO.0016887.uATPASE.ACTIVITY
TGME49_054370	adenylate and guanylate cyclase catalytic domain-containing protein	X	X		GO.0005215.uTRANSPORTER.ACTIVITY	GO.0005886.uPLASMA.MEMBRANE	GO.0005887.uINTEGRAL.TO.PLASMA.MEMBRANE	GO.0006754.uATP.BIOSYNTHESIS	GO.0007165.uSIGNAL.TRANSDUCTION	GO.0007242.INTRACELLULAR.SIGNALING.CASCADE	GO.0009165.uNUCLEOTIDE.BIOSYNTHESIS	GO.0015662.uATPASE.ACTIVITY.COUPLED.TO.TRANSMEMBRANE.MOVEMENT.OF.IONS.PHOSPHORYLATIVE.MECHANISM	GO.0016820.uHYDROLASE.ACTIVITY.ACTING.ON.ACID.ANHYDRIDES.CATALYZING.TRANSMEMBRANE.MOVEMENT.OF.SUBSTANCES	GO.0016887.uATPASE.ACTIVITY	GO.0017111.uNUCLEOSIDETRIPHOSPHATASE.ACTIVITY	GO.0042623.uATPASE.ACTIVITY.COUPLED	GO.0042626.uATPASE.ACTIVITY.COUPLED.TO.TRANSMEMBRANE.MOVEMENT.OF.SUBSTANCES	PD.PORPHRYN_MET
TGME49_085800	hypothetical protein, conserved	X	X		GO.0005215.uTRANSPORTER.ACTIVITY	GO.0005886.uPLASMA.MEMBRANE	GO.0005887.uINTEGRAL.TO.PLASMA.MEMBRANE	GO.0006810.uTRANSPORT	GO.0016020.uMEMBRANE	GO.0016021.uINTEGRAL.TO.MEMBRANE	GO.0046873.uMETAL.ION.TRANSPORTER.ACTIVITY	PDb.TRANSPORTERS_OF_PLASMA_MEMBR	PDB.transportproteins_MET
TGME49_032830	vacuolar proton-translocating ATPase subunit, putative	X	X		GO.0005215.uTRANSPORTER.ACTIVITY	GO.0006754.uATP.BIOSYNTHESIS	GO.0006807.uNITROGEN.COMPOUND.METABOLISM	GO.0006810.uTRANSPORT	GO.0006812.uCATION.TRANSPORT	GO.0009055.uELECTRON.CARRIER.ACTIVITY	GO.0009165.uNUCLEOTIDE.BIOSYNTHESIS	GO.0015986.uATP.SYNTHESIS.COUPLED.PROTON.TRANSPORT	GO.0015992.uPROTON.TRANSPORT	GO.0016469.uPROTONTRANSPORTING.TWOSECTOR.ATPASE.COMPLEX	GO.0016818.uHYDROLASE.ACTIVITY.ACTING.ON.ACID.ANHYDRIDES.IN.PHOSPHORUSCONTAINING.ANHYDRIDES	GO.0016820.uHYDROLASE.ACTIVITY.ACTING.ON.ACID.ANHYDRIDES.CATALYZING.TRANSMEMBRANE.MOVEMENT.OF.SUBSTANCES	GO.0016887.uATPASE.ACTIVITY	GO.0017111.uNUCLEOSIDETRIPHOSPHATASE.ACTIVITY
TGME49_078660	P-type Ca(2+)-ATPase, putative	X	X		GO.0005215.uTRANSPORTER.ACTIVITY	GO.0006754.uATP.BIOSYNTHESIS	GO.0006812.uCATION.TRANSPORT	GO.0008152.METABOLISM	GO.0009165.uNUCLEOTIDE.BIOSYNTHESIS	GO.0015662.uATPASE.ACTIVITY.COUPLED.TO.TRANSMEMBRANE.MOVEMENT.OF.IONS.PHOSPHORYLATIVE.MECHANISM	GO.0016820.uHYDROLASE.ACTIVITY.ACTING.ON.ACID.ANHYDRIDES.CATALYZING.TRANSMEMBRANE.MOVEMENT.OF.SUBSTANCES	GO.0016887.uATPASE.ACTIVITY	GO.0042623.uATPASE.ACTIVITY.COUPLED	GO.0042626.uATPASE.ACTIVITY.COUPLED.TO.TRANSMEMBRANE.MOVEMENT.OF.SUBSTANCES	PDb.TRANSPORTERS_OF_PLASMA_MEMBR	PDB.transportproteins_MET
TGME49_016380	ATPase 2, putative	X	X		GO.0005215.uTRANSPORTER.ACTIVITY	GO.0006754.uATP.BIOSYNTHESIS	GO.0009165.uNUCLEOTIDE.BIOSYNTHESIS	GO.0015662.uATPASE.ACTIVITY.COUPLED.TO.TRANSMEMBRANE.MOVEMENT.OF.IONS.PHOSPHORYLATIVE.MECHANISM	GO.0016820.uHYDROLASE.ACTIVITY.ACTING.ON.ACID.ANHYDRIDES.CATALYZING.TRANSMEMBRANE.MOVEMENT.OF.SUBSTANCES	GO.0016887.uATPASE.ACTIVITY	GO.0042623.uATPASE.ACTIVITY.COUPLED	GO.0042626.uATPASE.ACTIVITY.COUPLED.TO.TRANSMEMBRANE.MOVEMENT.OF.SUBSTANCES	PDb.TRANSPORTERS_OF_PLASMA_MEMBR	PDB.transportproteins_MET
TGME49_024190	phospholipid-transporting ATPase, P-type, putative	X	X		GO.0005215.uTRANSPORTER.ACTIVITY	GO.0006754.uATP.BIOSYNTHESIS	GO.0009165.uNUCLEOTIDE.BIOSYNTHESIS	GO.0015662.uATPASE.ACTIVITY.COUPLED.TO.TRANSMEMBRANE.MOVEMENT.OF.IONS.PHOSPHORYLATIVE.MECHANISM	GO.0016820.uHYDROLASE.ACTIVITY.ACTING.ON.ACID.ANHYDRIDES.CATALYZING.TRANSMEMBRANE.MOVEMENT.OF.SUBSTANCES	GO.0016887.uATPASE.ACTIVITY	GO.0042623.uATPASE.ACTIVITY.COUPLED	GO.0042626.uATPASE.ACTIVITY.COUPLED.TO.TRANSMEMBRANE.MOVEMENT.OF.SUBSTANCES	PDb.TRANSPORTERS_OF_PLASMA_MEMBR	PDB.transportproteins_MET
TGME49_025530	ZIP Zinc transporter domain-containing protein	X	X		GO.0005215.uTRANSPORTER.ACTIVITY	GO.0006810.uTRANSPORT	GO.0006812.uCATION.TRANSPORT	GO.0016021.uINTEGRAL.TO.MEMBRANE	GO.0030001.uMETAL.ION.TRANSPORT	GO.0046873.uMETAL.ION.TRANSPORTER.ACTIVITY	PDb.TRANSPORTERS_OF_PLASMA_MEMBR	PDB.transportproteins_MET
TGME49_037000	hypothetical protein, conserved	X	X		GO.0005215.uTRANSPORTER.ACTIVITY	GO.0006810.uTRANSPORT	PDb.INOSITOL_PHOS_MET
TGME49_066750	hypothetical protein, conserved	X	X		GO.0005215.uTRANSPORTER.ACTIVITY	GO.0006810.uTRANSPORT	PDb.TRANSPORTERS_OF_PLASMA_MEMBR	PDB.transportproteins_MET
TGME49_077000	transport protein Sec24, putative	X	X		GO.0005215.uTRANSPORTER.ACTIVITY	GO.0006886.uINTRACELLULAR.PROTEIN.TRANSPORT	GO.0006888.uER.TO.GOLGI.VESICLEMEDIATED.TRANSPORT	GO.0008270.uZINC.ION.BINDING	GO.0008565.uPROTEIN.TRANSPORTER.ACTIVITY	GO.0015031.uPROTEIN.TRANSPORT	GO.0016192.uVESICLEMEDIATED.TRANSPORT	GO.0030127.uCOPII.VESICLE.COAT	PDB.ClassicalCOPII_mediatedvesiculartransport_MET
TGME49_090160	sortilin, putative	X	X		GO.0005215.uTRANSPORTER.ACTIVITY	GO.0016192.uVESICLEMEDIATED.TRANSPORT	PDB.Tetheringcomplexes_MET	PDB.NucleargenestargetedtoMito_MET
TGME49_113930	hypothetical protein, conserved	X	X		GO.0005215.uTRANSPORTER.ACTIVITY	PDB.transportproteins_MET	PDB.Moleculardrugresistancemarkers_MET
TGME49_048950	mitochondrial carrier domain-containing protein	X	X		GO.0005488.BINDING	GO.0005739.uMITOCHONDRION	GO.0005743.uMITOCHONDRIAL.INNER.MEMBRANE	PDb.MITOC_TCA_CYCLE	PDb.TRANSPORTERS_OF_MITO_AND_APICO_MEMB	PDB.transportproteins_MET	PDB.NucleargenestargetedtoMito_MET
TGME49_037560	nifU protein, putative	X	X		GO.0005506.uIRON.ION.BINDING	GO.0005739.uMITOCHONDRION	PDB.MechansimofFE_Sprtbiogenesis_MET	PDB.NucleargenestargetedtoMito_MET
TGME49_026730	aconitate hydratase, putative	X	X		GO.0005506.uIRON.ION.BINDING	GO.0006099.uTRICARBOXYLIC.ACID.CYCLE	GO.0006446.uREGULATION.OF.TRANSLATIONAL.INITIATION	GO.0008152.METABOLISM	PDb.MITOC_TCA_CYCLE	PDB.encodingFE_Scontainingprts_MET	PDB.NucleargenestargetedtoMito_MET
TGME49_113580	cytochrome b5-like heme/steroid binding domain-containing protein	X	X		GO.0005506.uIRON.ION.BINDING	GO.0046872.uMETAL.ION.BINDING
TGME49_060670	centrin, putative	X	X		GO.0005509.uCALCIUM.ION.BINDING	GO.0005634.uNUCLEUS	GO.0005813.uCENTROSOME	GO.0005815.uMICROTUBULE.ORGANIZING.CENTER	GO.0005856.uCYTOSKELETON	GO.0046872.uMETAL.ION.BINDING	PDB.Centrioleproteins_MET
TGME49_106310	structural maintenance of chromosome domain-containing protein	X	X		GO.0005515.uPROTEIN.BINDING	GO.0005524.uATP.BINDING	GO.0005634.uNUCLEUS	PDB.Proteinsduringpassagethroughprophase
TGME49_097500	TCP-1/cpn60 family chaperonin, putative	X	X		GO.0005515.uPROTEIN.BINDING	GO.0005524.uATP.BINDING	GO.0005829.uCYTOSOL	GO.0005832.uCHAPERONINCONTAINING.TCOMPLEX	GO.0006457.uPROTEIN.FOLDING	GO.0019538.uPROTEIN.METABOLISM	GO.0051082.uUNFOLDED.PROTEIN.BINDING	PDb.CHAPERONEASSIST_PRT_FOLDING	PDB.Centrisomeproteins_MET	PDB.encodingchaperonesandregulators_MET
TGME49_118410	TCP-1/cpn60 family chaperonin, putative	X	X		GO.0005515.uPROTEIN.BINDING	GO.0005524.uATP.BINDING	GO.0006457.uPROTEIN.FOLDING	GO.0019538.uPROTEIN.METABOLISM	GO.0051082.uUNFOLDED.PROTEIN.BINDING	PDB.Centrisomeproteins_MET	PDB.encodingchaperonesandregulators_MET	PDB.tubulinandmicrotubles_MET
TGME49_031170	chromosome condensation protein, putative	X	X		GO.0005515.uPROTEIN.BINDING	GO.0005524.uATP.BINDING	PDB.Proteinsduringpassagethroughprophase
TGME49_033190	hypothetical protein, conserved	X	X		GO.0005515.uPROTEIN.BINDING	GO.0005634.uNUCLEUS	GO.0005681.uSPLICEOSOME.COMPLEX	GO.0006396.uRNA.PROCESSING	GO.0006397u.MRNA.PROCESSING	GO.0006807.uNITROGEN.COMPOUND.METABOLISM	GO.0008380.uRNA.SPLICING	GO.0016070.uRNA.METABOLISM	GO.0016071.uMRNA.METABOLISM	PDb.SPLICING_OF_PRE_mRNA
TGME49_021940	splicing factor 3a protein, putative	X	X		GO.0005515.uPROTEIN.BINDING	GO.0005794.uGOLGI.APPARATUS	GO.0005886.uPLASMA.MEMBRANE	GO.0006461.uPROTEIN.COMPLEX.ASSEMBLY	GO.0006810.uTRANSPORT	GO.0006886.uINTRACELLULAR.PROTEIN.TRANSPORT	GO.0015031.uPROTEIN.TRANSPORT	GO.0016192.uVESICLEMEDIATED.TRANSPORT	GO.0030125.uCLATHRIN.VESICLE.COAT	GO.0030131.uCLATHRIN.ADAPTOR.COMPLEX	PDB.Classical_clarthrinmediatedvesiculartransport_MET
TGME49_061080	hypothetical protein, conserved	X	X		GO.0005515.uPROTEIN.BINDING	GO.0005886.uPLASMA.MEMBRANE	GO.0006810.uTRANSPORT
TGME49_007760	DnaJ domain-containing protein	X	X		GO.0005515.uPROTEIN.BINDING	GO.0006457.uPROTEIN.FOLDING	GO.0009408.uRESPONSE.TO.HEAT	GO.0019538.uPROTEIN.METABOLISM	GO.0020011.uAPICOPLAST	GO.0051082.uUNFOLDED.PROTEIN.BINDING	PDb.CHAPERONEASSIST_PRT_FOLDING	PDB.encodingchaperonesandregulators_MET	PDB.Nucleargenestargetedtoapicoplast_MET	PDB.Proteosomemediateddegredat_MET	PDB.Proteosomemdiatedproteolysis_MET
TGME49_046340	DnaJ domain-containing protein	X	X		GO.0005515.uPROTEIN.BINDING	GO.0006457.uPROTEIN.FOLDING	GO.0019538.uPROTEIN.METABOLISM	GO.0051082.uUNFOLDED.PROTEIN.BINDING	PDb.CHAPERONEASSIST_PRT_FOLDING	PDB.encodingchaperonesandregulators_MET
TGME49_032050	DnaJ domain-containing protein	X	X		GO.0005515.uPROTEIN.BINDING	GO.0006457.uPROTEIN.FOLDING	GO.0051082.uUNFOLDED.PROTEIN.BINDING	PDB.encodingchaperonesandregulators_MET
TGME49_113310	DnaJ domain-containing protein	X	X		GO.0005515.uPROTEIN.BINDING	GO.0006457.uPROTEIN.FOLDING	GO.0051082.uUNFOLDED.PROTEIN.BINDING	PDB.encodingchaperonesandregulators_MET
TGME49_081520	zinc finger (C3HC4 RING finger) protein, putative	X	X		GO.0005515.uPROTEIN.BINDING	GO.0006512.uUBIQUITIN.CYCLE	GO.0008270.uZINC.ION.BINDING	GO.0016021.uINTEGRAL.TO.MEMBRANE	GO.0046872.uMETAL.ION.BINDING
TGME49_091680	protein transport protein Sec23, putative	X	X		GO.0005515.uPROTEIN.BINDING	GO.0006810.uTRANSPORT	GO.0006886.uINTRACELLULAR.PROTEIN.TRANSPORT	GO.0006888.uER.TO.GOLGI.VESICLEMEDIATED.TRANSPORT	GO.0008270.uZINC.ION.BINDING	GO.0015031.uPROTEIN.TRANSPORT	GO.0016192.uVESICLEMEDIATED.TRANSPORT	GO.0030127.uCOPII.VESICLE.COAT	GO.0046872.uMETAL.ION.BINDING	PDB.ClassicalCOPII_mediatedvesiculartransport_MET	PDB.Establishedandputative_Maurerscleftprt_MET
TGME49_030220	hypothetical protein	X	X		GO.0005515.uPROTEIN.BINDING	GO.0006810.uTRANSPORT	GO.0006886.uINTRACELLULAR.PROTEIN.TRANSPORT	GO.0008270.uZINC.ION.BINDING	GO.0015031.uPROTEIN.TRANSPORT	GO.0016192.uVESICLEMEDIATED.TRANSPORT	GO.0020011.uAPICOPLAST	GO.0046872.uMETAL.ION.BINDING	PDB.Tetheringcomplexes_MET
TGME49_023890	zinc finger (C3HC4 RING finger) protein, putative	X	X		GO.0005515.uPROTEIN.BINDING	GO.0008270.uZINC.ION.BINDING	GO.0046872.uMETAL.ION.BINDING
TGME49_019150	krr1 family, zinc finger-containing protein	X	X		GO.0005515.uPROTEIN.BINDING	GO.0008270.uZINC.ION.BINDING	GO.0046872.uMETAL.ION.BINDING	PDB.encodingcomponentsofribosomalassembly_MET	PDB.Maturationexport60S40Sribosome_MET
TGME49_044350	DnaJ domain-containing protein	X	X		GO.0005515.uPROTEIN.BINDING	PDB.encodingchaperonesandregulators_MET
TGME49_019710	hypothetical protein	X	X		GO.0005524.uATP.BINDING
TGME49_086410	hypothetical protein	X	X		GO.0005524.uATP.BINDING
TGME49_118140	hypothetical protein	X	X		GO.0005524.uATP.BINDING
TGME49_071920	hypothetical protein	X	X		GO.0005524.uATP.BINDING	GO.0005634.uNUCLEUS
TGME49_064720	hypothetical protein	X	X		GO.0005524.uATP.BINDING	GO.0020011.uAPICOPLAST
TGME49_019510	GTPase domain-containing protein	X	X		GO.0005525.uGTP.BINDING
TGME49_060360	GTP-binding protein, putative	X	X		GO.0005525.uGTP.BINDING
TGME49_007460	GTP-binding protein, putative	X	X		GO.0005525.uGTP.BINDING	GO.0005783.uENDOPLASMIC.RETICULUM	GO.0007165.uSIGNAL.TRANSDUCTION	GO.0007264.uSMALL.GTPASE.MEDIATED.SIGNAL.TRANSDUCTION	GO.0015031.uPROTEIN.TRANSPORT	PDB.RABcycle_MET	PDB.Rabproteinsinintracellulartraffi_MET
TGME49_014350	GTP binding protein, putative	X	X		GO.0005525.uGTP.BINDING	GO.0007165.uSIGNAL.TRANSDUCTION
TGME49_033260	GTP-binding protein, putative	X	X		GO.0005525.uGTP.BINDING	GO.0007165.uSIGNAL.TRANSDUCTION
TGME49_061520	nucleolar GTP-binding protein, putative	X	X		GO.0005525.uGTP.BINDING	PDB.encodingcomponentsofribosomalassembly_MET	PDB.Maturationexport60S40Sribosome_MET
TGME49_011480	GTP-binding protein EngA , putative	X	X		GO.0005525.uGTP.BINDING	PDB.Nucleargenestargetedtoapicoplast_MET
TGME49_091980	ubiquitin-transferase domain-containing protein	X	X		GO.0005622.INTRACELLULAR	GO.0006464.uPROTEIN.MODIFICATION	GO.0016874.uLIGASE.ACTIVITY	GO.0019538.uPROTEIN.METABOLISM
TGME49_070100	hypothetical protein	X	X		GO.0005622.INTRACELLULAR	GO.0016491.uOXIDOREDUCTASE.ACTIVITY	PDb.GLYCOXYLATE_MET	PDb.VITB6_MET
TGME49_042800	TGF-beta-inducible nuclear protein 1, putative	X	X		GO.0005622.INTRACELLULAR	PDB.encodingcomponentsofribosomalassembly_MET	PDB.Maturationexport60S40Sribosome_MET
TGME49_042890	hypothetical protein	X	X		GO.0005634.uNUCLEUS
TGME49_059720	hypothetical protein, conserved	X	X		GO.0005634.uNUCLEUS
TGME49_031970	pre-mRNA splicing factor PRP8, putative	X	X		GO.0005634.uNUCLEUS	GO.0005681.uSPLICEOSOME.COMPLEX	GO.0006396.uRNA.PROCESSING	GO.0006397u.MRNA.PROCESSING	GO.0006807.uNITROGEN.COMPOUND.METABOLISM	GO.0008380.uRNA.SPLICING	GO.0016070.uRNA.METABOLISM	GO.0016071.uMRNA.METABOLISM	GO.0031202.RNA.SPLICING.FACTOR.ACTIVITY.TRANSESTERIFICATION.MECHANISM	PDb.SPLICING_OF_PRE_mRNA
TGME49_113830	ribosome biogenesis protein BMS1, putative	X	X		GO.0005634.uNUCLEUS	GO.0005886.uPLASMA.MEMBRANE	GO.0016020.uMEMBRANE
TGME49_113980	nucleolar essential protein 1, putative	X	X		GO.0005634.uNUCLEUS	GO.0007046.RIBOSOME.BIOGENESIS	PDB.encodingcomponentsofribosomalassembly_MET	PDB.Maturationexport60S40Sribosome_MET
TGME49_070140	mitosis protein, putative	X	X		GO.0005681.uSPLICEOSOME.COMPLEX	GO.0006396.uRNA.PROCESSING	GO.0006397u.MRNA.PROCESSING	GO.0007049.uCELL.CYCLE	GO.0007067.uMITOSIS	GO.0008380.uRNA.SPLICING	GO.0016070.uRNA.METABOLISM	GO.0016071.uMRNA.METABOLISM	GO.0031202.RNA.SPLICING.FACTOR.ACTIVITY.TRANSESTERIFICATION.MECHANISM	PDb.REDOX_MET	PDb.THIOREXDOXON_PERIREDOXON_GLUTARED	PDB.encodingcomponentsofribosomalassembly_MET	PDB.Maturationexport60S40Sribosome_MET
TGME49_109800	small nuclear ribonucleoprotein U1A, putative	X	X		GO.0005681.uSPLICEOSOME.COMPLEX	GO.0006396.uRNA.PROCESSING	GO.0006397u.MRNA.PROCESSING	GO.0008380.uRNA.SPLICING	GO.0016070.uRNA.METABOLISM	GO.0016071.uMRNA.METABOLISM	PDb.SPLICING_OF_PRE_mRNA
TGME49_030960	splicing factor 3B subunit 3, putative	X	X		GO.0005681.uSPLICEOSOME.COMPLEX	GO.0006396.uRNA.PROCESSING	GO.0008380.uRNA.SPLICING	GO.0016070.uRNA.METABOLISM	GO.0031202.RNA.SPLICING.FACTOR.ACTIVITY.TRANSESTERIFICATION.MECHANISM	PDb.SPLICING_OF_PRE_mRNA
TGME49_110860	hypothetical protein, conserved	X	X		GO.0005732.uSMALL.NUCLEOLAR.RIBONUCLEOPROTEIN.COMPLEX	GO.0006396.uRNA.PROCESSING	GO.0006807.uNITROGEN.COMPOUND.METABOLISM	GO.0008380.uRNA.SPLICING	GO.0016070.uRNA.METABOLISM	GO.0031202.RNA.SPLICING.FACTOR.ACTIVITY.TRANSESTERIFICATION.MECHANISM
TGME49_098970	LSM domain-containing protein	X	X		GO.0005732.uSMALL.NUCLEOLAR.RIBONUCLEOPROTEIN.COMPLEX	GO.0006396.uRNA.PROCESSING	GO.0006807.uNITROGEN.COMPOUND.METABOLISM	GO.0008380.uRNA.SPLICING	GO.0016070.uRNA.METABOLISM	GO.0031202.RNA.SPLICING.FACTOR.ACTIVITY.TRANSESTERIFICATION.MECHANISM	PDb.mRNA_DEGREDATION	PDb.SPLICING_OF_PRE_mRNA
TGME49_006470	dihydrolipoyl dehydrogenase, putative	X	X		GO.0005737.CYTOPLASM	GO.0005739.uMITOCHONDRION	GO.0005759.uMITOCHONDRIAL.MATRIX	GO.0006118.uELECTRON.TRANSPORT	GO.0016491.uOXIDOREDUCTASE.ACTIVITY	GO.0046983.uPROTEIN.DIMERIZATION.ACTIVITY	GO.0050660.uFAD.BINDING	PDb.LEU_ISOLEU_VALINE_MET	PDb.MITOC_TCA_CYCLE	PDB.Glycineandserinemet_MET	PDB.Mitochondrialantioxidantsystem_MET	PDB.NucleargenestargetedtoMito_MET	PDB.Pyruvatemetabo_MET
TGME49_015260	carbamoyl phosphate synthetase II	X	X		GO.0005737.CYTOPLASM	GO.0006207.uDE.NOVO.PYRIMIDINE.BASE.BIOSYNTHESIS	GO.0006520.uAMINO.ACID.METABOLISM	GO.0006725.uAROMATIC.COMPOUND.METABOLISM	GO.0008152.METABOLISM	GO.0016874.uLIGASE.ACTIVITY	PD.PYRIMIDINE_MET	PDB.Glutamatemetab_MET	PDB.Nitrogenmet_MET
TGME49_018810	histidyl tRNA synthetase 2	X	X		GO.0005737.CYTOPLASM	GO.0006520.uAMINO.ACID.METABOLISM	PDb.tRNA_MODIFICATIONS
TGME49_009450	TLD domain-containing protein	X	X		GO.0005739.uMITOCHONDRION
TGME49_014090	hypothetical protein	X	X		GO.0005739.uMITOCHONDRION
TGME49_054050	OPA3 domain-containing protein	X	X		GO.0005739.uMITOCHONDRION
TGME49_015590	succinate dehydrogenase (ubiquinone) flavoprotein subunit, mitochondrial, putative	X	X		GO.0005739.uMITOCHONDRION	GO.0005743.uMITOCHONDRIAL.INNER.MEMBRANE	GO.0005746.uMITOCHONDRIAL.ELECTRON.TRANSPORT.CHAIN	GO.0006099.uTRICARBOXYLIC.ACID.CYCLE	GO.0009055.uELECTRON.CARRIER.ACTIVITY	GO.0016491.uOXIDOREDUCTASE.ACTIVITY	GO.0050660.uFAD.BINDING	PDb.MITOC_TCA_CYCLE	PDB.Mitochondrialelectronflow_MET	PDB.NucleargenestargetedtoMito_MET
TGME49_044200	2-oxoglutarate dehydrogenase, putative	X	X		GO.0005739.uMITOCHONDRION	GO.0005759.uMITOCHONDRIAL.MATRIX	GO.0005975.uCARBOHYDRATE.METABOLISM	GO.0006096.uGLYCOLYSIS	GO.0006099.uTRICARBOXYLIC.ACID.CYCLE	GO.0008152.METABOLISM	GO.0016491.uOXIDOREDUCTASE.ACTIVITY	GO.0016624.uOXIDOREDUCTASE.ACTIVITY.ACTING.ON.THE.ALDEHYDE.OR.OXO.GROUP.OF.DONORS.DISULFIDE.AS.ACCEPTOR	PDb.MITOC_TCA_CYCLE	PDB.NucleargenestargetedtoMito_MET	PDB.thiaminemet_MET
TGME49_065220	co-chaperone GrpE, putative	X	X		GO.0005739.uMITOCHONDRION	GO.0005759.uMITOCHONDRIAL.MATRIX	GO.0006457.uPROTEIN.FOLDING	GO.0006605.uPROTEIN.TARGETING	GO.0006626.uPROTEIN.TARGETING.TO.MITOCHONDRION	GO.0006810.uTRANSPORT	GO.0006886.uINTRACELLULAR.PROTEIN.TRANSPORT	GO.0015031.uPROTEIN.TRANSPORT	GO.0046983.uPROTEIN.DIMERIZATION.ACTIVITY	GO.0051082.uUNFOLDED.PROTEIN.BINDING	PDb.CHAPERONEASSIST_PRT_FOLDING	PDB.Chaperonenetwork_ofmitomatrix_MET	PDB.encodingchaperonesandregulators_MET	PDB.Importprotsintomitochondria_MET
TGME49_039490	mitochondrial branched-chain alpha-keto acid dehydrogenase E1, putative	X	X		GO.0005739.uMITOCHONDRION	GO.0005759.uMITOCHONDRIAL.MATRIX	GO.0008152.METABOLISM	GO.0016491.uOXIDOREDUCTASE.ACTIVITY	GO.0016624.uOXIDOREDUCTASE.ACTIVITY.ACTING.ON.THE.ALDEHYDE.OR.OXO.GROUP.OF.DONORS.DISULFIDE.AS.ACCEPTOR	PDB.NucleargenestargetedtoMito_MET	PDB.thiaminemet_MET
TGME49_015280	iron-sulfur subunit of succinate dehydrogenase, putative	X	X		GO.0005739.uMITOCHONDRION	GO.0006099.uTRICARBOXYLIC.ACID.CYCLE	GO.0006118.uELECTRON.TRANSPORT	GO.0009055.uELECTRON.CARRIER.ACTIVITY	GO.0016491.uOXIDOREDUCTASE.ACTIVITY	PDb.MITOC_TCA_CYCLE	PDB.encodingFE_Scontainingprts_MET	PDB.Mitochondrialelectronflow_MET	PDB.NucleargenestargetedtoMito_MET
TGME49_092920	heat shock protein 90, putative	X	X		GO.0005739.uMITOCHONDRION	GO.0006457.uPROTEIN.FOLDING	GO.0006986.uRESPONSE.TO.UNFOLDED.PROTEIN	GO.0009408.uRESPONSE.TO.HEAT	GO.0016818.uHYDROLASE.ACTIVITY.ACTING.ON.ACID.ANHYDRIDES.IN.PHOSPHORUSCONTAINING.ANHYDRIDES	GO.0016887.uATPASE.ACTIVITY	GO.0017111.uNUCLEOSIDETRIPHOSPHATASE.ACTIVITY	GO.0051082.uUNFOLDED.PROTEIN.BINDING	PDB.encodingchaperonesandregulators_MET	PDB.NucleargenestargetedtoMito_MET
TGME49_113140	isocitrate dehydrogenase, putative	X	X		GO.0005739.uMITOCHONDRION	GO.0008152.METABOLISM	GO.0016491.uOXIDOREDUCTASE.ACTIVITY	PDb.MITOC_TCA_CYCLE	PDB.NucleargenestargetedtoMito_MET
TGME49_065110	hypothetical protein	X	X		GO.0005739.uMITOCHONDRION	PDB.encodingcomponentsofribosomalassembly_MET	PDB.Maturationexport60S40Sribosome_MET
TGME49_026600	syntaxin, putative	X	X		GO.0005783.uENDOPLASMIC.RETICULUM	GO.0005794.uGOLGI.APPARATUS	GO.0006886.uINTRACELLULAR.PROTEIN.TRANSPORT	GO.0015031.uPROTEIN.TRANSPORT	GO.0016192.uVESICLEMEDIATED.TRANSPORT	PDB.molecularvesicleexocytosis_MET	PDB.RABcycle_MET
TGME49_077970	dolichol-phosphate mannosyltransferase, putative	X	X		GO.0005783.uENDOPLASMIC.RETICULUM	GO.0005975.uCARBOHYDRATE.METABOLISM	GO.0006464.uPROTEIN.MODIFICATION	GO.0006486.uPROTEIN.AMINO.ACID.GLYCOSYLATION	PDb.SPHINOMYELIN_MET
TGME49_060630	DnaJ domain-containing protein	X	X		GO.0005783.uENDOPLASMIC.RETICULUM	GO.0006457.uPROTEIN.FOLDING	GO.0006605.uPROTEIN.TARGETING	GO.0006886.uINTRACELLULAR.PROTEIN.TRANSPORT	GO.0015031.uPROTEIN.TRANSPORT	GO.0051082.uUNFOLDED.PROTEIN.BINDING	PDb.CHAPERONEASSIST_PRT_FOLDING	PDB.encodingchaperonesandregulators_MET	PDB.Tetheringcomplexes_MET	PDB.Postranslationtranslocationineukaryotes_MET
TGME49_054490	hypothetical protein	X	X		GO.0005783.uENDOPLASMIC.RETICULUM	GO.0006508.uPROTEOLYSIS	GO.0006511u.UBIQUITINDEPENDENT.PROTEIN.CATABOLISM	GO.0016887.uATPASE.ACTIVITY	GO.0030163.uPROTEIN.CATABOLISM	PDB.Proteosomemediateddegredat_MET	PDB.Proteosomemdiatedproteolysis_MET
TGME49_116450	longevity-assurance domain-containing protein	X	X		GO.0005783.uENDOPLASMIC.RETICULUM	GO.0006886.uINTRACELLULAR.PROTEIN.TRANSPORT	GO.0015031.uPROTEIN.TRANSPORT	PDb.SPHINOMYELIN_MET
TGME49_116720	C2 domain-containing protein	X	X		GO.0005813.uCENTROSOME	GO.0005815.uMICROTUBULE.ORGANIZING.CENTER	GO.0005856.uCYTOSKELETON
TGME49_080390	hypothetical protein	X	X		GO.0005813.uCENTROSOME	GO.0005815.uMICROTUBULE.ORGANIZING.CENTER	GO.0005856.uCYTOSKELETON	GO.0005874.uMICROTUBULE	GO.0007049.uCELL.CYCLE	GO.0007067.uMITOSIS
TGME49_016070	hypothetical protein	X	X		GO.0005886.uPLASMA.MEMBRANE
TGME49_020930	hypothetical protein, conserved	X	X		GO.0005886.uPLASMA.MEMBRANE
TGME49_101450	T-cell immunomodulatory protein, putative	X	X		GO.0005886.uPLASMA.MEMBRANE	GO.0016021.uINTEGRAL.TO.MEMBRANE	GO.0020011.uAPICOPLAST
TGME49_083780	glucose-6-phosphate isomerase	X	X		GO.0005975.uCARBOHYDRATE.METABOLISM	GO.0006094.uGLUCONEOGENESIS	GO.0006096.uGLYCOLYSIS	GO.0006098u.PENTOSEPHOSPHATE.SHUNT	PDB.Glycolysis+MET
TGME49_078830	glucose-6-phosphate dehydrogenase, putative	X	X		GO.0005975.uCARBOHYDRATE.METABOLISM	GO.0006098u.PENTOSEPHOSPHATE.SHUNT	GO.0016491.uOXIDOREDUCTASE.ACTIVITY	PDB.Pentose_phosphatecycle_MET
TGME49_086220	GDP-L-fucose synthetase, putative	X	X		GO.0005975.uCARBOHYDRATE.METABOLISM	GO.0006464.uPROTEIN.MODIFICATION	GO.0006486.uPROTEIN.AMINO.ACID.GLYCOSYLATION	GO.0016491.uOXIDOREDUCTASE.ACTIVITY
TGME49_064650	hypothetical protein	X	X		GO.0005975.uCARBOHYDRATE.METABOLISM	GO.0016868.uINTRAMOLECULAR.TRANSFERASE.ACTIVITY.PHOSPHOTRANSFERASES	PDb.AMINO_SUGAR_MET
TGME49_118580	phosphoglucomutase, putative	X	X		GO.0005975.uCARBOHYDRATE.METABOLISM	GO.0016868.uINTRAMOLECULAR.TRANSFERASE.ACTIVITY.PHOSPHOTRANSFERASES	PDB.Glycolysis+MET	PDB.Pentose_phosphatecycle_MET
TGME49_072290	pyruvate dehydrogenase E1 beta subunit, putative	X	X		GO.0006099.uTRICARBOXYLIC.ACID.CYCLE	GO.0006629.uLIPID.METABOLISM	GO.0006631.uFATTY.ACID.METABOLISM	GO.0006633.uFATTY.ACID.BIOSYNTHESIS	GO.0016491.uOXIDOREDUCTASE.ACTIVITY	GO.0016624.uOXIDOREDUCTASE.ACTIVITY.ACTING.ON.THE.ALDEHYDE.OR.OXO.GROUP.OF.DONORS.DISULFIDE.AS.ACCEPTOR	PDB.Nucleargenestargetedtoapicoplast_MET	PDB.Pyruvatemetabo_MET	PDB.thiaminemet_MET
TGME49_113470	helix-hairpin-helix motif-containing protein	X	X		GO.0006259.uDNA.METABOLISM	GO.0006281.uDNA.REPAIR	GO.0006284.uBASEEXCISION.REPAIR	PDb.GENESINVOLVED_EXCISION_REPAIR_MET	PDb.Base_excisionrepairofAPsites_MET	PDB.Nucleargenestargetedtoapicoplast_MET
TGME49_094920	general transcription factor IIH polypeptide 2, putative	X	X		GO.0006259.uDNA.METABOLISM	GO.0006281.uDNA.REPAIR	GO.0008270.uZINC.ION.BINDING	GO.0045449.uREGULATION.OF.TRANSCRIPTION	PDb.GENESINVOLVED_EXCISION_REPAIR_MET	PDb.RNA_POLYM_II_TRANSCRIBES_mRNA	PDB.Nucleotideexcisionrepair_MET
TGME49_033000	supt5h protein, putative	X	X		GO.0006350.uTRANSCRIPTION	GO.0006355.uREGULATION.OF.TRANSCRIPTION.DNADEPENDENT	GO.0006807.uNITROGEN.COMPOUND.METABOLISM	GO.0009058.uBIOSYNTHESIS	GO.0030528.uTRANSCRIPTION.REGULATOR.ACTIVITY	GO.0045449.uREGULATION.OF.TRANSCRIPTION	PDb.PRT_ARGININE_METHYLATION	PDb.RNA_POLYM_II_TRANSCRIBES_mRNA
TGME49_076180	bromodomain-containing protein	X	X		GO.0006350.uTRANSCRIPTION	GO.0006355.uREGULATION.OF.TRANSCRIPTION.DNADEPENDENT	GO.0045449.uREGULATION.OF.TRANSCRIPTION
TGME49_021670	transcription elongation factor FACT 140 kDa, putative	X	X		GO.0006350.uTRANSCRIPTION	GO.0006807.uNITROGEN.COMPOUND.METABOLISM	GO.0009058.uBIOSYNTHESIS	PDB.Nucleosomeassemblyandregul_MET	PDB.Peptidasesandproteases_MET
TGME49_043440	histone acetyltransferase GCN5, putative	X	X		GO.0006355.uREGULATION.OF.TRANSCRIPTION.DNADEPENDENT	GO.0008080.uNACETYLTRANSFERASE.ACTIVITY	GO.0008415.uACYLTRANSFERASE.ACTIVITY	GO.0016740.uTRANSFERASE.ACTIVITY	GO.0045449.uREGULATION.OF.TRANSCRIPTION	PDb.HISTONE_ACETYLATION	PDB.CCR4_NOTcomplex_MET	PDB.Pfalcichromatinlandscape_MET	PDB.Structureofcentromericchromatin_MET
TGME49_052460	GPI transamidase 8, putative	X	X		GO.0006364.uRRNA.PROCESSING	GO.0006396.uRNA.PROCESSING	GO.0008168.uMETHYLTRANSFERASE.ACTIVITY	GO.0008173.uRNA.METHYLTRANSFERASE.ACTIVITY	PDB.encodingFE_Scontainingprts_MET
TGME49_111160	PWI domain-containing protein	X	X		GO.0006396.uRNA.PROCESSING	GO.0006397u.MRNA.PROCESSING	GO.0006807.uNITROGEN.COMPOUND.METABOLISM	GO.0016070.uRNA.METABOLISM	GO.0016071.uMRNA.METABOLISM
TGME49_088060	hypothetical protein, conserved	X	X		GO.0006412.uPROTEIN.BIOSYNTHESIS	GO.0016874.uLIGASE.ACTIVITY
TGME49_016630	hypothetical protein, conserved	X	X		GO.0006457.uPROTEIN.FOLDING	GO.0015031.uPROTEIN.TRANSPORT
TGME49_005560	nascent polypeptide-associated complex alpha chain, putative	X	X		GO.0006457.uPROTEIN.FOLDING	GO.0019538.uPROTEIN.METABOLISM	PDb.CHAPERONEASSIST_PRT_FOLDING
TGME49_059980	DnaJ domain-containing protein	X	X		GO.0006457.uPROTEIN.FOLDING	GO.0051082.uUNFOLDED.PROTEIN.BINDING	PDB.encodingchaperonesandregulators_MET
TGME49_090730	hypothetical protein, conserved	X	X		GO.0006461.uPROTEIN.COMPLEX.ASSEMBLY	PDb.CHAPERONEASSIST_PRT_FOLDING	PDB.encodingchaperonesandregulators_MET
TGME49_083720	phosphotyrosyl phosphatase activator, putative	X	X		GO.0006464.uPROTEIN.MODIFICATION	GO.0006470.uPROTEIN.AMINO.ACID.DEPHOSPHORYLATION	PDB.Centrisomeproteins_MET
TGME49_043930	hypothetical protein	X	X		GO.0006464.uPROTEIN.MODIFICATION	GO.0006506.uGPI.ANCHOR.BIOSYNTHESIS	GO.0006629.uLIPID.METABOLISM	GO.0006644.uPHOSPHOLIPID.METABOLISM	GO.0008654.uPHOSPHOLIPID.BIOSYNTHESIS	GO.0019867.uOUTER.MEMBRANE	PDb.GENES_CODING_GPI_ANCHOR_PRTS_MET
TGME49_090290	ubiquitin-activating enzyme E1, putative	X	X		GO.0006464.uPROTEIN.MODIFICATION	GO.0006512.uUBIQUITIN.CYCLE	PDb.Anaphase_PromotingComplexUbiquitine_ligase_MET	PDB.Centrisomeproteins_MET	PDB.Generationofpolyphosphates_MET	PDB.invovledinproteosomedegredationandtimedtransc_MET	PDB.Proteosomemediateddegredat_MET	PDB.Proteosomemdiatedproteolysis_MET	PDB.SCFubiquitinligase_MET
TGME49_009160	glycylpeptide N-tetradecanoyltransferase, putative	X	X		GO.0006464.uPROTEIN.MODIFICATION	GO.0008415.uACYLTRANSFERASE.ACTIVITY	PDb.N-myristoylation,_S-acylation_and_prenylation_of_proteins_MET
TGME49_014470	ulp1 protease family, C-terminal catalytic domain-containing protein	X	X		GO.0006508.uPROTEOLYSIS	GO.0008234.uCYSTEINETYPE.PEPTIDASE.ACTIVITY	PDB.Peptidasesandproteases_MET
TGME49_057730	methionine aminopeptidase, putative	X	X		GO.0006508.uPROTEOLYSIS	GO.0008235.uMETALLOEXOPEPTIDASE.ACTIVITY	GO.0016787u.HYDROLASE.ACTIVITY	GO.0019538.uPROTEIN.METABOLISM	GO.0004239.uMETHIONYL.AMINOPEPTIDASE.ACTIVITY	PDB.Contranslationalchangesofmethionineresiduesandacetylation_MET	PDB.Hgbdigestionandferriprotomet_MET	PDB.Peptidasesandproteases_MET	PDB.Proteinbiosynthesis_MET
TGME49_011090	cysteine desulfurase, putative	X	X		GO.0006520.uAMINO.ACID.METABOLISM	GO.0006807.uNITROGEN.COMPOUND.METABOLISM	GO.0008152.METABOLISM	GO.0020011.uAPICOPLAST
TGME49_083820	glycine cleavage T-protein domain containing protein	X	X		GO.0006520.uAMINO.ACID.METABOLISM	GO.0008168.uMETHYLTRANSFERASE.ACTIVITY
TGME49_047370	hypothetical protein	X	X		GO.0006629.uLIPID.METABOLISM
TGME49_093590	3-oxoacyl-[acyl-carrier-protein] synthase, putative	X	X		GO.0006629.uLIPID.METABOLISM	GO.0006631.uFATTY.ACID.METABOLISM	GO.0006633.uFATTY.ACID.BIOSYNTHESIS	GO.0008415.uACYLTRANSFERASE.ACTIVITY	GO.0009058.uBIOSYNTHESIS	GO.0016740.uTRANSFERASE.ACTIVITY	GO.0020011.uAPICOPLAST	PDB.FASintheapicomplex_MET	PDB.Nucleargenestargetedtoapicoplast_MET	PDB.NucleargenestargetedtoMito_MET
TGME49_094190	hypothetical protein, conserved	X	X		GO.0006629.uLIPID.METABOLISM	GO.0006631.uFATTY.ACID.METABOLISM	GO.0016491.uOXIDOREDUCTASE.ACTIVITY	PDb.LEU_ISOLEU_VALINE_MET
TGME49_048830	phospholipase C delta 1	X	X		GO.0006629.uLIPID.METABOLISM	GO.0006644.uPHOSPHOLIPID.METABOLISM	GO.0007165.uSIGNAL.TRANSDUCTION	GO.0007242.INTRACELLULAR.SIGNALING.CASCADE	PDb.CALCIUM_CALM_ACTIVATION_PRTKINASES	PDb.INOSITOL_PHOS_MET	PDb.PHOSPHOLIPID_UTILIZATION	PDB.Phosphatidylcholinemet_MET	PDB.phosphatidyethanolamine_phoserinemet_MET
TGME49_007710	phosphatidylinositol synthase, putative	X	X		GO.0006629.uLIPID.METABOLISM	GO.0006644.uPHOSPHOLIPID.METABOLISM	GO.0008654.uPHOSPHOLIPID.BIOSYNTHESIS	GO.0016772.uTRANSFERASE.ACTIVITY.TRANSFERRING.PHOSPHORUSCONTAINING.GROUPS	PDb.INOSITOL_PHOS_MET
TGME49_061480	phosphatidylserine synthase, putative	X	X		GO.0006629.uLIPID.METABOLISM	GO.0006644.uPHOSPHOLIPID.METABOLISM	GO.0008654.uPHOSPHOLIPID.BIOSYNTHESIS	GO.0016772.uTRANSFERASE.ACTIVITY.TRANSFERRING.PHOSPHORUSCONTAINING.GROUPS	PDB.NucleargenestargetedtoMito_MET	PDB.phosphatidyethanolamine_phoserinemet_MET
TGME49_024490	farnesyl pyrophosphate synthetase, putative	X	X		GO.0006629.uLIPID.METABOLISM	GO.0008299.uISOPRENOID.BIOSYNTHESIS	PDb.TERPERNOID_MET
TGME49_077860	hypothetical protein	X	X		GO.0006730.uONECARBON.COMPOUND.METABOLISM	GO.0008168.uMETHYLTRANSFERASE.ACTIVITY	GO.0008173.uRNA.METHYLTRANSFERASE.ACTIVITY	GO.0008757.uSADENOSYLMETHIONINEDEPENDENT.METHYLTRANSFERASE.ACTIVITY	PDb.tRNA_MODIFICATIONS
TGME49_073800	hypothetical protein, conserved	X	X		GO.0006810.uTRANSPORT
TGME49_044290	adaptin N terminal region domain-containing protein	X	X		GO.0006810.uTRANSPORT	GO.0006886.uINTRACELLULAR.PROTEIN.TRANSPORT	GO.0015031.uPROTEIN.TRANSPORT	GO.0016192.uVESICLEMEDIATED.TRANSPORT	PDB.Classical_clarthrinmediatedvesiculartransport_MET
TGME49_037870	hypothetical protein, conserved	X	X		GO.0006886.uINTRACELLULAR.PROTEIN.TRANSPORT	GO.0008270.uZINC.ION.BINDING	GO.0015031.uPROTEIN.TRANSPORT
TGME49_060270	hypothetical protein	X	X		GO.0007049.uCELL.CYCLE	GO.0007067.uMITOSIS
TGME49_091020	IQ calmodulin-binding motif domain-containing protein	X	X		GO.0007049.uCELL.CYCLE	GO.0007067.uMITOSIS	PDB.Import_exportthroughnuclearpore_MET
TGME49_097800	structural maintenance of chromosomes protein, putative	X	X		GO.0007049.uCELL.CYCLE	GO.0007067.uMITOSIS	PDB.Proteinsduringpassagethroughprophase
TGME49_002460	diacylglycerol kinase, putative	X	X		GO.0007165.uSIGNAL.TRANSDUCTION	GO.0007186.uGPROTEIN.COUPLED.RECEPTOR.PROTEIN.SIGNALING.PATHWAY	GO.0016301.uKINASE.ACTIVITY	GO.0016772.uTRANSFERASE.ACTIVITY.TRANSFERRING.PHOSPHORUSCONTAINING.GROUPS	GO.0016773.uPHOSPHOTRANSFERASE.ACTIVITY.ALCOHOL.GROUP.AS.ACCEPTOR	PDb.PHOSPHOLIPID_UTILIZATION	PDB.phosphatidyethanolamine_phoserinemet_MET
TGME49_033300	rhoGAP protein, putative	X	X		GO.0007165.uSIGNAL.TRANSDUCTION	GO.0007264.uSMALL.GTPASE.MEDIATED.SIGNAL.TRANSDUCTION	GO.0020011.uAPICOPLAST	PDb.ActinandFilaments_MET
TGME49_030060	acetyltransferase domain-containing protein	X	X		GO.0008080.uNACETYLTRANSFERASE.ACTIVITY	GO.0008415.uACYLTRANSFERASE.ACTIVITY	PDb.HISTONE_ACETYLATION	PDB.Pfalcichromatinlandscape_MET
TGME49_008040	aldo/keto reductase family oxidoreductase, putative	X	X		GO.0008152.METABOLISM	GO.0016491.uOXIDOREDUCTASE.ACTIVITY	PDb.GLYCOXYLATE_MET	PDb.VITB6_MET	PDB.Glycolysis+MET	PDB.Nucleargenestargetedtoapicoplast_MET
TGME49_048960	hypothetical protein	X	X		GO.0008168.uMETHYLTRANSFERASE.ACTIVITY	GO.0016740.uTRANSFERASE.ACTIVITY	PDb.tRNA_MODIFICATIONS
TGME49_045660	hypothetical protein, conserved	X	X		GO.0008270.uZINC.ION.BINDING
TGME49_053360	hypothetical protein	X	X		GO.0008270.uZINC.ION.BINDING
TGME49_069150	zinc finger DHHC domain-containing protein	X	X		GO.0008270.uZINC.ION.BINDING	GO.0016020.uMEMBRANE	GO.0020011.uAPICOPLAST	GO.0046872.uMETAL.ION.BINDING
TGME49_002840	zinc finger (C3HC4 type) / FHA domain-containing protein	X	X		GO.0008270.uZINC.ION.BINDING	GO.0016874.uLIGASE.ACTIVITY
TGME49_078640	protein inhibitor of activated STAT protein, putative	X	X		GO.0008270.uZINC.ION.BINDING	GO.0016874.uLIGASE.ACTIVITY
TGME49_003510	zinc finger (C3HC4 RING finger) protein, putative	X	X		GO.0008270.uZINC.ION.BINDING	GO.0046872.uMETAL.ION.BINDING
TGME49_035980	IBR domain-containing protein	X	X		GO.0008270.uZINC.ION.BINDING	GO.0046872.uMETAL.ION.BINDING
TGME49_085190	zinc finger (C3HC4 RING finger) protein, putative	X	X		GO.0008270.uZINC.ION.BINDING	GO.0046872.uMETAL.ION.BINDING
TGME49_039410	RRM domain-containing protein	X	X		GO.0008270.uZINC.ION.BINDING	PDB.CCR4_NOTcomplex_MET
TGME49_038070	PKC-interacting cousin of thioredoxin, putative	X	X		GO.0009055.uELECTRON.CARRIER.ACTIVITY	GO.0015036.uDISULFIDE.OXIDOREDUCTASE.ACTIVITY	GO.0016491.uOXIDOREDUCTASE.ACTIVITY	PDb.REDOX_MET	PDb.THIOREXDOXON_PERIREDOXON_GLUTARED
TGME49_107770	pantothenate kinase, putative	X	X		GO.0009116.uNUCLEOSIDE.METABOLISM	GO.0016301.uKINASE.ACTIVITY	GO.0016772.uTRANSFERASE.ACTIVITY.TRANSFERRING.PHOSPHORUSCONTAINING.GROUPS	GO.0016773.uPHOSPHOTRANSFERASE.ACTIVITY.ALCOHOL.GROUP.AS.ACCEPTOR	PDb.COABIOSYNTHESIS_MET
TGME49_005720	adenosine/AMP deaminase domain containing protein	X	X		GO.0009165.uNUCLEOTIDE.BIOSYNTHESIS	PDb.METHIONINE_POLYAMINE_MET	PDb.PURINE_MET	PDb.tRNA_MODIFICATIONS
TGME49_112500	hypothetical protein	X	X		GO.0015031.uPROTEIN.TRANSPORT
TGME49_055960	hypothetical protein	X	X		GO.0016020.uMEMBRANE
TGME49_100250	mtN3/saliva family domain-containing protein	X	X		GO.0016020.uMEMBRANE	GO.0016021.uINTEGRAL.TO.MEMBRANE
TGME49_121340	hypothetical protein, conserved	X	X		GO.0016020.uMEMBRANE	GO.0016021.uINTEGRAL.TO.MEMBRANE
TGME49_005740	hypothetical protein	X	X		GO.0016021.uINTEGRAL.TO.MEMBRANE
TGME49_112430	hypothetical protein	X	X		GO.0016021.uINTEGRAL.TO.MEMBRANE
TGME49_048550	SPX domain-containing protein	X	X		GO.0016021.uINTEGRAL.TO.MEMBRANE	PDb.ER-to_Golgi,_translocation_and_quality_control_MET
TGME49_063500	vacuolar protein sorting 26, putative	X	X		GO.0016192.uVESICLEMEDIATED.TRANSPORT	PDB.Tetheringcomplexes_MET
TGME49_049320	NADPH-dependent oxidoreductase, putative	X	X		GO.0016491.uOXIDOREDUCTASE.ACTIVITY
TGME49_018200	UDP-N-acetylglucosamine pyrophosphorylase, putative	X	X		GO.0016740.uTRANSFERASE.ACTIVITY	GO.0016772.uTRANSFERASE.ACTIVITY.TRANSFERRING.PHOSPHORUSCONTAINING.GROUPS	GO.0016779.uNUCLEOTIDYLTRANSFERASE.ACTIVITY	GO.0020011.uAPICOPLAST	PD.PYRIMIDINE_MET
TGME49_097320	hypothetical protein, conserved	X	X		GO.0016740.uTRANSFERASE.ACTIVITY	GO.0020011.uAPICOPLAST
TGME49_010440	hypothetical protein, conserved	X	X		GO.0016772.uTRANSFERASE.ACTIVITY.TRANSFERRING.PHOSPHORUSCONTAINING.GROUPS	GO.0016779.uNUCLEOTIDYLTRANSFERASE.ACTIVITY	PDB.DNAReplication_MET	PDB.encodingenzymes_prtsinvolvedDNArepair_MET
TGME49_056830	hypothetical protein	X	X		GO.0016787u.HYDROLASE.ACTIVITY
TGME49_049790	hypothetical protein	X	X		GO.0016787u.HYDROLASE.ACTIVITY	GO.0016818.uHYDROLASE.ACTIVITY.ACTING.ON.ACID.ANHYDRIDES.IN.PHOSPHORUSCONTAINING.ANHYDRIDES
TGME49_020910	hypothetical protein	X	X		GO.0016818.uHYDROLASE.ACTIVITY.ACTING.ON.ACID.ANHYDRIDES.IN.PHOSPHORUSCONTAINING.ANHYDRIDES	GO.0017111.uNUCLEOSIDETRIPHOSPHATASE.ACTIVITY
TGME49_029010	hypothetical protein	X	X		GO.0020008.uRHOPTRY	PDB.merozoiteinvasionrelatedprots_MET
TGME49_043590	endonuclease/exonuclease/phosphatase domain-containing protein	X	X		GO.0020011.uAPICOPLAST	PDB.CCR4_NOTcomplex_MET
TGME49_022380	exportin 7, putative	X	X		GO.0020011.uAPICOPLAST	PDB.Import_exportthroughnuclearpore_MET	PDB.Putativeorganizationkinechore_MET
TGME49_105020	hypothetical protein	X	X		GO.0020011.uAPICOPLAST	PDB.Regulationofspindledynamics_MET
TGME49_003910	TBC domain-containing protein	X	X		GO.0043087.uREGULATION.OF.GTPASE.ACTIVITY	PDB.RABcycle_MET
TGME49_074130	hypothetical protein	X	X		GO.0043087.uREGULATION.OF.GTPASE.ACTIVITY	PDB.RABcycle_MET
TGME49_071100	hypothetical protein	X	X		GO.0046872.uMETAL.ION.BINDING
TGME49_086210	serine/threonine protein phosphatase, putative	X	X		PD.PRT_PHOSPHORYLATION_MET	PDB.Centrisomeproteins_MET	PDB.Phosphateses_MET
TGME49_111290	protein tyrosine phosphatase-like domian-containing protein	X	X		PD.PRT_PHOSPHORYLATION_MET	PDB.Phosphateses_MET
TGME49_027800	hypothetical protein, conserved	X	X		PDb.ActinandFilaments_MET
TGME49_073450	sufB/sufD domain-containing protein	X	X		PDB.BiosynthesisofFe-SproteinsinApicoplast_MET
TGME49_019070	cAMP-dependent protein kinase regulatory subunit, putative	X	X		PDB.Centrisomeproteins_MET
TGME49_007480	hypothetical protein	X	X		PDB.Centrisomeproteins_MET	PDB.Kinetochorespowerchromosmemovement_MET
TGME49_032190	sec7 domain-containing protein	X	X		PDB.ClassicalCOPI_mediatedvesiculartransport_MET
TGME49_011020	RNA-binding protein, putative	X	X		PDB.Cleavageandpolyadenylationofpre_mRNA_MET	PDB.Initiatonoftranslation_MET
TGME49_015740	hypothetical protein, conserved	X	X		PDB.encodingcomponentsofribosomalassembly_MET
TGME49_083880	RNA binding motif-containing protein	X	X		PDB.encodingcomponentsofribosomalassembly_MET
TGME49_032380	WD-40 repeat protein, putative	X	X		PDB.encodingcomponentsofribosomalassembly_MET	PDB.Maturationexport60S40Sribosome_MET
TGME49_047470	nucleolar protein 5A, putative	X	X		PDB.encodingcomponentsofribosomalassembly_MET	PDB.Maturationexport60S40Sribosome_MET
TGME49_062070	ribosomal RNA assembly protein, putative	X	X		PDB.encodingcomponentsofribosomalassembly_MET	PDB.Maturationexport60S40Sribosome_MET
TGME49_116900	hypothetical protein	X	X		PDB.encodingcomponentsofribosomalassembly_MET	PDB.Maturationexport60S40Sribosome_MET
TGME49_003170	replication factor-A C terminal domain-containing protein	X	X		PDB.encodingenzymes_prtsinvolvedDNArepair_MET
TGME49_002410	hypothetical protein, conserved	X	X		PDb.INOSITOL_PHOS_MET
TGME49_116230	SAC1 phosphoinositide phosphatase, putative	X	X		PDb.INOSITOL_PHOS_MET
TGME49_105820	calcyclin binding protein, putative	X	X		PDB.invovledinproteosomedegredationandtimedtransc_MET	PDB.SCFubiquitinligase_MET
TGME49_060320	hypothetical protein, conserved	X	X		PDB.Karyopherin_exportmediatednuclearexport_MET
TGME49_100100	rhoptry neck protein 2	X	X		PDB.merozoiteinvasionrelatedprots_MET
TGME49_069650	hypothetical protein	X	X		PDb.mRNA_DEGREDATION
TGME49_078220	hypothetical protein	X	X		PDB.NucleargenestargetedtoMito_MET	PDB.ribosomalstructure_MET
TGME49_104650	hypothetical protein	X	X		PDB.Phosphateses_MET
TGME49_026390	hypothetical protein	X	X		PDb.PHOSPHOLIPID_UTILIZATION
TGME49_111060	hypothetical protein	X	X		PDb.PURINE_MET
TGME49_049030	endonuclease/exonuclease/phosphatase domain-containing protein	X	X		PDb.SPHINOMYELIN_MET
TGME49_010980	hypothetical protein, conserved	X	X		PDb.SPLICING_OF_PRE_mRNA
TGME49_019790	U4/U6 small nuclear ribonucleoprotein, putative	X	X		PDb.SPLICING_OF_PRE_mRNA
TGME49_029210	U2 small nuclear ribonucleoprotein, putative	X	X		PDb.SPLICING_OF_PRE_mRNA
TGME49_085230	PRP38 family domain-containing protein	X	X		PDb.SPLICING_OF_PRE_mRNA
TGME49_073140	radical SAM domain-containing protein	X	X		PDb.TERPERNOID_MET	PDB.encodingFE_Scontainingprts_MET
TGME49_058830	hypothetical protein	X	X		PDB.Tetheringcomplexes_MET
TGME49_058160	hypothetical protein	X	X		PDB.thiaminemet_MET
TGME49_109580	hypothetical protein, conserved	X	X		PDb.TRANSPORTERS_OF_MITO_AND_APICO_MEMB	PDb.TRANSPORTERS_OF_PLASMA_MEMBR	PDB.transportproteins_MET
TGME49_001140	proline rich protein, putative	X	X
TGME49_001770	cullin 3, putative	X	X
TGME49_002040	hypothetical protein, conserved	X	X
TGME49_002060	hypothetical protein	X	X
TGME49_002070	hypothetical protein, conserved	X	X
TGME49_002180	hypothetical protein, conserved	X	X
TGME49_002480	hypothetical protein	X	X
TGME49_002540	3',5'-cyclic nucleotide phosphodiesterase, putative	X	X
TGME49_002720	ribonuclease II RNB family protein	X	X
TGME49_002950	hypothetical protein, conserved	X	X
TGME49_002980	hypothetical protein	X	X
TGME49_003140	dynein beta chain, flagellar outer arm, putative	X	X
TGME49_003220	ATP-dependent RNA helicase, putative	X	X
TGME49_003350	hypothetical protein	X	X
TGME49_003960	hypothetical protein	X	X
TGME49_004130	membrane-attack complex / perforin domain-containing protein	X	X
TGME49_006500	hypothetical protein	X	X
TGME49_007720	hypothetical protein	X	X
TGME49_007960	hypothetical protein, conserved	X	X
TGME49_008420	transporter, putative	X	X
TGME49_008860	hypothetical protein	X	X
TGME49_009020	hypothetical protein	X	X
TGME49_009490	hypothetical protein	X	X
TGME49_009660	hypothetical protein	X	X
TGME49_009730	hypothetical protein	X	X
TGME49_009830	myosin heavy chain, putative	X	X
TGME49_009840	hypothetical protein	X	X
TGME49_009860	nucleolar phosphoprotein p130, putative	X	X
TGME49_010730	ATP-dependent protease ATP-binding subunit, putative	X	X
TGME49_011010	hypothetical protein	X	X
TGME49_011390	hypothetical protein	X	X
TGME49_011400	helicase, putative	X	X
TGME49_011440	hypothetical protein, conserved	X	X
TGME49_011700	SAC3/GANP family protein	X	X
TGME49_012810	hypothetical protein	X	X
TGME49_012860	hypothetical protein	X	X
TGME49_012940	hypothetical protein	X	X
TGME49_013320	hypothetical protein	X	X
TGME49_013670	hypothetical protein	X	X
TGME49_013680	MmgE/PrpD family domain containing protein	X	X
TGME49_013790	hypothetical protein	X	X
TGME49_014130	hypothetical protein	X	X
TGME49_014260	alpha-glucan water dikinase 1, putative	X	X
TGME49_014380	hypothetical protein	X	X
TGME49_014560	hypothetical protein	X	X
TGME49_014750	hypothetical protein	X	X
TGME49_014920	hypothetical protein	X	X
TGME49_014980	hypothetical protein	X	X
TGME49_015010	hypothetical protein	X	X
TGME49_015020	hypothetical protein, conserved	X	X
TGME49_015600	hypothetical protein	X	X
TGME49_015690	hypothetical protein	X	X
TGME49_015990	helicase, putative	X	X
TGME49_016620	EF hand domain-containing protein	X	X
TGME49_016780	hypothetical protein	X	X
TGME49_017210	hypothetical protein	X	X
TGME49_017600	CAM kinase, CDPK family CAM kinase TgTPK5	X	X
TGME49_018190	hypothetical protein, conserved	X	X
TGME49_018400	NEK kinase	X	X
TGME49_018490	hypothetical protein	X	X
TGME49_018780	phosphoserine aminotransferase, putative	X	X
TGME49_018800	hypothetical protein	X	X
TGME49_018830	hypothetical protein	X	X
TGME49_018940	hypothetical protein	X	X
TGME49_019080	hypothetical protein	X	X
TGME49_019430	threonyl-tRNA synthetase, putative	X	X
TGME49_020190	hypothetical protein	X	X
TGME49_020230	leucine rich repeat protein, putative	X	X
TGME49_020320	hypothetical protein	X	X
TGME49_020390	hypothetical protein	X	X
TGME49_020590	hypothetical protein	X	X
TGME49_020870	hypothetical protein	X	X
TGME49_021220	hypothetical protein	X	X
TGME49_021260	DAHP synthetase, putative	X	X
TGME49_021450	hypothetical protein, conserved	X	X
TGME49_021460	phosphoglycerate mutase family protein, putative	X	X
TGME49_021540	hypothetical protein	X	X
TGME49_021610	ubiquitin carboxyl-terminal hydrolase, putative	X	X
TGME49_021870	hypothetical protein	X	X
TGME49_022030	hypothetical protein	X	X
TGME49_022360	hypothetical protein	X	X
TGME49_022660	hypothetical protein	X	X
TGME49_022670	hypothetical protein	X	X
TGME49_022720	glycogen synthase, putative	X	X
TGME49_022830	hypothetical protein	X	X
TGME49_022890	phosphoserine phosphatase, putative	X	X
TGME49_022960	SCY kinase-related protein (incomplete catalytic triad)	X	X
TGME49_023480	thrombospondin type 1 domain-containing protein	X	X
TGME49_023780	hypothetical protein	X	X
TGME49_023870	hypothetical protein	X	X
TGME49_024030	hypothetical protein	X	X
TGME49_024210	pseudouridylate synthase 1, putative	X	X
TGME49_024510	hypothetical protein	X	X
TGME49_024540	hypothetical protein	X	X
TGME49_024870	hypothetical protein	X	X
TGME49_024980	hypothetical protein	X	X
TGME49_025020	hypothetical protein	X	X
TGME49_025060	nnucleoredoxin, putative	X	X
TGME49_025130	hypothetical protein	X	X
TGME49_025210	hypothetical protein, conserved	X	X
TGME49_025270	hypothetical protein	X	X
TGME49_025450	hypothetical protein	X	X
TGME49_026100	hypothetical protein	X	X
TGME49_026220	hypothetical protein	X	X
TGME49_026340	hypothetical protein, conserved	X	X
TGME49_026660	hypothetical protein	X	X
TGME49_026900	hypothetical protein	X	X
TGME49_026910	glycogen debranching enzyme, putative	X	X
TGME49_026980	hypothetical protein	X	X
TGME49_027060	hypothetical protein	X	X
TGME49_027140	hypothetical protein	X	X
TGME49_027350	hypothetical protein	X	X
TGME49_027580	hypothetical protein	X	X
TGME49_027610	hypothetical protein, conserved	X	X
TGME49_028080	hypothetical protein	X	X
TGME49_028200	vacuolar (H+)-ATPase G subunit domain-containing protein	X	X
TGME49_028280	hypothetical protein	X	X
TGME49_028460	hypothetical protein	X	X
TGME49_028690	phosphatidylinositol 3- and 4-kinase domain-containing protein	X	X
TGME49_028770	hypothetical protein, conserved	X	X
TGME49_029290	kelch motif domain-containing protein	X	X
TGME49_029360	transaldolase, putative	X	X
TGME49_029740	hypothetical protein, conserved	X	X
TGME49_029750	hypothetical protein	X	X
TGME49_029780	galactokinase, putative	X	X
TGME49_030090	hypothetical protein	X	X
TGME49_030440	zinc finger (CHY type) protein, putative	X	X
TGME49_030500	hypothetical protein	X	X
TGME49_030570	hypothetical protein	X	X
TGME49_030680	hypothetical protein	X	X
TGME49_030700	hypothetical protein, conserved	X	X
TGME49_030820	transmembrane domain-containing protein	X	X
TGME49_030830	dynein heavy chain, putative	X	X
TGME49_030940	hypothetical protein	X	X
TGME49_030980	myosin head motor domain-containing protein TgMyo I	X	X
TGME49_031020	hypothetical protein	X	X
TGME49_031200	hypothetical protein	X	X
TGME49_031220	hypothetical protein	X	X
TGME49_031480	translational activator, putative	X	X
TGME49_031600	importin, putative	X	X
TGME49_031870	TPR domain-containing protein	X	X
TGME49_031930	hypothetical protein	X	X
TGME49_031940	thiF family domain-containing protein	X	X
TGME49_032060	peptidase family T4, putative	X	X
TGME49_032110	hypothetical protein	X	X
TGME49_032120	hypothetical protein, conserved	X	X
TGME49_032250	peroxisomal catalase	X	X
TGME49_032360	RNA polymerase Rpb1 C-terminal repeat domain-containing protein / exonuclease domain-containing protein	X	X
TGME49_033710	sulfate transporter, putative	X	X
TGME49_033750	hypothetical protein	X	X
TGME49_033760	hypothetical protein, conserved	X	X
TGME49_033770	Ca2+-ATPase, putative	X	X
TGME49_034250	neurofilament triplet M protein, putative	X	X
TGME49_034340	hypothetical protein, conserved	X	X
TGME49_034430	ATPase, AAA family domain-containing protein	X	X
TGME49_034560	hypothetical protein	X	X
TGME49_034920	hypothetical protein	X	X
TGME49_034980	hypothetical protein	X	X
TGME49_035340	hypothetical protein	X	X
TGME49_035380	hypothetical protein	X	X
TGME49_035400	hypothetical protein, conserved	X	X
TGME49_035560	hypothetical protein	X	X
TGME49_035610	ATPase, AAA family domain-containing protein	X	X
TGME49_035680	M16 family peptidase, putative	X	X
TGME49_035700	sedoheptulose-1,7 bisphosphatase, putative	X	X
TGME49_035710	hypothetical protein	X	X
TGME49_036110	autophagocytosis associated protein, putative	X	X
TGME49_036280	hypothetical protein	X	X
TGME49_037500	protein phosphatase 2C, putative	X	X
TGME49_037530	hypothetical protein	X	X
TGME49_037830	DNA polymerase I, putative	X	X
TGME49_037890	CAM kinase, CDPK family	X	X
TGME49_039050	hypothetical protein, conserved	X	X
TGME49_039350	hypothetical protein	X	X
TGME49_039440	protein kinase (incomplete catalytic triad)	X	X
TGME49_039470	hypothetical protein	X	X
TGME49_039480	RNB-like protein domain containing protein	X	X
TGME49_039580	hypothetical protein	X	X
TGME49_039700	hypothetical protein	X	X
TGME49_039870	AMP-activated protein kinase subunit, putative	X	X
TGME49_040220	hypothetical protein	X	X
TGME49_040420	protein kinase (incomplete catalytic triad)	X	X
TGME49_041140	DEAD/DEAH box helicase, putative	X	X
TGME49_042000	hypothetical protein	X	X
TGME49_042670	hypothetical protein	X	X
TGME49_042690	hypothetical protein	X	X
TGME49_042790	trichohyalin, putative	X	X
TGME49_043210	hypothetical protein	X	X
TGME49_043250	myosin, putative	X	X
TGME49_043300	hypothetical protein	X	X
TGME49_043450	Ras family domain-containing protein	X	X
TGME49_043530	PPR repeat-containing protein	X	X
TGME49_043970	hypothetical protein	X	X
TGME49_044060	ankyrin repeat-containing protein	X	X
TGME49_044120	protamine P1 protein, putative	X	X
TGME49_044640	hypothetical protein	X	X
TGME49_044700	ATP-NAD kinase domain-containing protein	X	X
TGME49_044840	zinc knuckle domain-containing protein	X	X
TGME49_045440	hypothetical protein	X	X
TGME49_045720	helicase conserved C-terminal domain-containing protein	X	X
TGME49_045750	WD domain-containing protein	X	X
TGME49_046160	zinc finger (C3HC4 RING finger) protein, putative	X	X
TGME49_046460	hypothetical protein	X	X
TGME49_046610	hypothetical protein	X	X
TGME49_046690	1,4-alpha-glucan branching enzyme, putative	X	X
TGME49_046980	hypothetical protein	X	X
TGME49_047060	hypothetical protein	X	X
TGME49_047170	hypothetical protein	X	X
TGME49_047190	thrombospondin type 1 domain-containing protein	X	X
TGME49_047200	hypothetical protein	X	X
TGME49_047250	WD domain, G-beta repeat domain containing protein	X	X
TGME49_047270	hypothetical protein	X	X
TGME49_047330	hypothetical protein	X	X
TGME49_047540	ABC transporter, putative	X	X
TGME49_047690	p-type ATPase2, putative	X	X
TGME49_048150	hypothetical protein	X	X
TGME49_048160	ATP-dependent DNA helicase II, 70 kDa subunit, putative	X	X
TGME49_048170	hypothetical protein	X	X
TGME49_048290	WD domain-containing protein	X	X
TGME49_048410	hypothetical protein	X	X
TGME49_048750	hypothetical protein	X	X
TGME49_049170	ras family domain-containing protein	X	X
TGME49_049310	hypothetical protein	X	X
TGME49_049550	hypothetical protein	X	X
TGME49_049570	hypothetical protein	X	X
TGME49_049730	hypothetical protein	X	X
TGME49_049840	dynein heavy chain domain containing protein	X	X
TGME49_050050	hypothetical protein	X	X
TGME49_050840	hypothetical protein	X	X
TGME49_051390	nitrite reductase small subunit, putative	X	X
TGME49_051400	transmembrane protein, putative	X	X
TGME49_051410	hypothetical protein	X	X
TGME49_051610	hypothetical protein	X	X
TGME49_052380	hypothetical protein	X	X
TGME49_053320	hypothetical protein, conserved	X	X
TGME49_053400	hypothetical protein	X	X
TGME49_053420	hypothetical protein, conserved	X	X
TGME49_053570	hypothetical protein	X	X
TGME49_053940	CAM kinase (incomplete catalytic triad)	X	X
TGME49_053960	short chain dehydrogenase domain-containing protein	X	X
TGME49_054010	serine carboxypeptidase S28, putative	X	X
TGME49_054200	glycyl-tRNA synthetase, putative	X	X
TGME49_054880	alpha-galactosidase A, putative	X	X
TGME49_055180	ubiquitin carboxyl-terminal hydrolase, putative	X	X
TGME49_055190	myosin C	X	X
TGME49_055880	hypothetical protein	X	X
TGME49_056840	hypothetical protein, conserved	X	X
TGME49_057020	hypothetical protein	X	X
TGME49_057080	cAMP-specific 3',5'-cyclic phosphodiesterase, putative	X	X
TGME49_057300	hypothetical protein	X	X
TGME49_057500	hypothetical protein	X	X
TGME49_057630	methylenetetrahydrofolate dehydrogenase, putative	X	X
TGME49_058440	hypothetical protein, conserved	X	X
TGME49_059120	hypothetical protein	X	X
TGME49_059170	hypothetical protein	X	X
TGME49_059860	hypothetical protein	X	X
TGME49_059900	hypothetical protein, conserved	X	X
TGME49_060310	ATP-binding cassette protein subfamily B member 1	X	X
TGME49_060470	C2 domain-containing protein	X	X
TGME49_060540	hypothetical protein	X	X
TGME49_060640	autophagy protein APG9, putative	X	X
TGME49_061230	ankyrin repeat-containing protein	X	X
TGME49_061800	helicase, putative	X	X
TGME49_061990	hypothetical protein	X	X
TGME49_062030	ALG6, ALG8 glycosyltransferase family domain-containing protein	X	X
TGME49_062060	protein kinase, putative	X	X
TGME49_062140	protein phosphatase methylesterase 1, putative	X	X
TGME49_062700	TPR domain containing protein	X	X
TGME49_062830	hypothetical protein	X	X
TGME49_063140	DNA excision repair protein, putative	X	X
TGME49_063180	myosin D, putative	X	X
TGME49_063200	hypothetical protein	X	X
TGME49_063360	hypothetical protein	X	X
TGME49_063370	hypothetical protein	X	X
TGME49_063430	NAD binding domain of 6-phosphogluconate dehydrogenase, putative	X	X
TGME49_063510	gamma-tubulin complex component 2, putative	X	X
TGME49_063710	sterol O-acyltransferase, putative	X	X
TGME49_064120	hypothetical protein	X	X
TGME49_064220	hypothetical protein	X	X
TGME49_064590	hypothetical protein	X	X
TGME49_064610	heterogeneous nuclear ribonucleoprotein A3, putative	X	X
TGME49_064660	SRS domain-containing, N-acetylglucosamine-phosphate mutase, putative	X	X
TGME49_064830	hypothetical protein	X	X
TGME49_064840	DEAD/DEAH box helicase, putative	X	X
TGME49_065020	hypothetical protein	X	X
TGME49_065080	tubulin-tyrosine ligase family domain containing protein	X	X
TGME49_065140	hypothetical protein	X	X
TGME49_065150	hypothetical protein	X	X
TGME49_065190	hypothetical protein, conserved	X	X
TGME49_065240	hypothetical protein	X	X
TGME49_065520	hypothetical protein	X	X
TGME49_065850	hypothetical protein	X	X
TGME49_066000	phosphatidylinositol 3- and 4-kinase domain-containing protein	X	X
TGME49_066310	hypothetical protein	X	X
TGME49_066370	BT1 transmembrane domain-containing protein	X	X
TGME49_066400	hypothetical protein	X	X
TGME49_067030	helicase, putative	X	X
TGME49_067040	hypothetical protein, conserved	X	X
TGME49_067100	protein phosphatase 2C, putative	X	X
TGME49_067450	hypothetical protein	X	X
TGME49_067660	hypothetical protein	X	X
TGME49_067710	hypothetical protein	X	X
TGME49_067720	hypothetical protein	X	X
TGME49_067820	electron transfer flavoprotein beta-subunit, putative	X	X
TGME49_068620	41-3 antigen, putative	X	X
TGME49_069060	hypothetical protein	X	X
TGME49_069320	hypothetical protein	X	X
TGME49_069390	hypothetical protein	X	X
TGME49_069460	serine/threonine protein phosphatase domain-containing protein	X	X
TGME49_070150	hypothetical protein	X	X
TGME49_070200	hypothetical protein	X	X
TGME49_070570	hypothetical protein	X	X
TGME49_070710	hypothetical protein	X	X
TGME49_070730	hypothetical protein	X	X
TGME49_070870	hypothetical protein	X	X
TGME49_071020	hypothetical protein, conserved	X	X
TGME49_071120	endonuclease/exonuclease/phosphatase domain-containing protein	X	X
TGME49_071380	hypothetical protein	X	X
TGME49_071400	tRNA intron endonuclease, catalytic C-terminal domain subfamily, putative	X	X
TGME49_071430	hypothetical protein	X	X
TGME49_071470	hypothetical protein	X	X
TGME49_071740	hypothetical protein	X	X
TGME49_071770	hypothetical protein	X	X
TGME49_072000	hypothetical protein	X	X
TGME49_072340	hypothetical protein	X	X
TGME49_072390	hypothetical protein	X	X
TGME49_072550	hypothetical protein	X	X
TGME49_072640	translation initiation factor eIF-2B epsilon subunit, putative	X	X
TGME49_072770	hypothetical protein, conserved	X	X
TGME49_072890	RNA recognition motif domain-containing protein	X	X
TGME49_073290	mpv17 / PMP22 family domain-containing protein	X	X
TGME49_073320	hypothetical protein	X	X
TGME49_073390	hypothetical protein	X	X
TGME49_073400	hypothetical protein	X	X
TGME49_073500	signal transduction protein, putative	X	X
TGME49_073570	hypothetical protein	X	X
TGME49_073580	hypothetical protein	X	X
TGME49_074010	hypothetical protein	X	X
TGME49_074120	hypothetical protein, conserved	X	X
TGME49_075410	hypothetical protein, conserved	X	X
TGME49_075640	ppg3, putative	X	X
TGME49_075740	hypothetical protein, conserved	X	X
TGME49_075840	hypothetical protein	X	X
TGME49_076100	hypothetical protein	X	X
TGME49_077100	hypothetical protein	X	X
TGME49_077540	hypothetical protein	X	X
TGME49_077790	hypothetical protein	X	X
TGME49_077850	trypsin, putative	X	X
TGME49_078030	hypothetical protein	X	X
TGME49_078130	hypothetical protein	X	X
TGME49_078440	transcription regulatory protein SNF2, putative	X	X
TGME49_078890	hypothetical protein	X	X
TGME49_079300	hypothetical protein	X	X
TGME49_080410	3',5'-cyclic phosphodiesterase, putative	X	X
TGME49_080770	regulator of chromosome condensation domain-containing protein	X	X
TGME49_081450	CAM kinase, CDPK family	X	X
TGME49_081570	hypothetical protein	X	X
TGME49_082090	hypothetical protein	X	X
TGME49_082140	hypothetical protein	X	X
TGME49_082180	hypothetical protein	X	X
TGME49_083700	phosphatidylinositol 3- and 4-kinase domain-containing protein	X	X
TGME49_083730	endomembrane domain-containing protein	X	X
TGME49_083750	hypothetical protein, conserved	X	X
TGME49_083760	hypothetical protein	X	X
TGME49_083890	hypothetical protein, conserved	X	X
TGME49_084050	DEAH-box RNA/DNA helicase, putative	X	X
TGME49_084170	zinc finger DHHC domain-containing protein	X	X
TGME49_084190	pyruvate carboxylase, putative	X	X
TGME49_084600	plasma-membrane H+-ATPase, putative	X	X
TGME49_085180	hypothetical protein	X	X
TGME49_085440	hypothetical protein	X	X
TGME49_085990	filamin, putative	X	X
TGME49_086180	methionine tRNA synthetase, putative	X	X
TGME49_086280	hypothetical protein	X	X
TGME49_086290	hypothetical protein	X	X
TGME49_086930	dynein heavy chain, putative	X	X
TGME49_087480	hypothetical protein	X	X
TGME49_088040	hypothetical protein	X	X
TGME49_088180	hypothetical protein	X	X
TGME49_088460	hypothetical protein	X	X
TGME49_088940	hypothetical protein	X	X
TGME49_089120	glutamic acid-rich protein, putative	X	X
TGME49_089280	hypothetical protein	X	X
TGME49_089350	white protein, putative	X	X
TGME49_089880	hypothetical protein	X	X
TGME49_089950	hypothetical protein	X	X
TGME49_090030	hypothetical protein, conserved	X	X
TGME49_090580	ABC transporter, putative	X	X
TGME49_090940	endomembrane domain70-containing protein	X	X
TGME49_090960	phosphoglucan, water dikinase protein, putative	X	X
TGME49_091000	PHD-finger domain-containing protein	X	X
TGME49_091320	hypothetical protein	X	X
TGME49_091950	RNA binding motif-containing protein	X	X
TGME49_091990	hypothetical protein	X	X
TGME49_093040	hypothetical protein	X	X
TGME49_093060	SPRY domain-containing protein	X	X
TGME49_093320	hypothetical protein	X	X
TGME49_093460	DNA ligase, putative	X	X
TGME49_093550	hypothetical protein	X	X
TGME49_093710	hypothetical protein	X	X
TGME49_093840	hypothetical protein	X	X
TGME49_094270	arginine methyltransferase protein, putative	X	X
TGME49_094280	E3 ubiquitin-protein ligase, putative	X	X
TGME49_094430	hypothetical protein, conserved	X	X
TGME49_094740	armadillo/beta-catenin-like repeat-containing protein	X	X
TGME49_095330	hypothetical protein	X	X
TGME49_095480	hypothetical protein	X	X
TGME49_095760	CAM kinase, CDPK family	X	X
TGME49_097150	MORN repeat-containing protein	X	X
TGME49_097200	hypothetical protein	X	X
TGME49_097210	hypothetical protein	X	X
TGME49_097330	hypothetical protein	X	X
TGME49_097750	hypothetical protein	X	X
TGME49_099170	ATPase, AAA family domain-containing protein	X	X
TGME49_099810	cysteinyl-tRNA synthetase, putative	X	X
TGME49_100030	hypothetical protein	X	X
TGME49_101000	hypothetical protein	X	X
TGME49_101220	hypothetical protein	X	X
TGME49_101440	CAM kinase, CDPK family TgCDPK1	X	X
TGME49_104890	hypothetical protein	X	X
TGME49_105310	DNA excision repair protein, putative	X	X
TGME49_105850	RNA binding protein, putative	X	X
TGME49_105930	hypothetical protein	X	X
TGME49_106020	hypothetical protein	X	X
TGME49_106030	hypothetical protein	X	X
TGME49_106360	hypothetical protein	X	X
TGME49_107990	hypothetical protein	X	X
TGME49_108060	hypothetical protein	X	X
TGME49_109370	adaptin, putative	X	X
TGME49_109420	C2 domain-containing protein	X	X
TGME49_109790	hypothetical protein	X	X
TGME49_109980	dynein-1-alpha heavy chain, flagellar inner arm I1 complex, putative	X	X
TGME49_110170	hypothetical protein	X	X
TGME49_110180	hypothetical protein, conserved	X	X
TGME49_110300	hypothetical protein	X	X
TGME49_110320	calnexin, putative	X	X
TGME49_110390	hypothetical protein	X	X
TGME49_110520	calcium/calmodulin-dependent 3', 5'-cyclic nucleotide phosphodiesterase, putative	X	X
TGME49_110530	helicase, putative	X	X
TGME49_110540	hypothetical protein, conserved	X	X
TGME49_110560	hypothetical protein	X	X
TGME49_110620	hypothetical protein	X	X
TGME49_110970	hypothetical protein	X	X
TGME49_111080	cation channel family domain-containing protein	X	X
TGME49_111230	hypothetical protein, conserved	X	X
TGME49_111270	hypothetical protein	X	X
TGME49_111320	hypothetical protein	X	X
TGME49_111480	hypothetical protein	X	X
TGME49_111650	leucine rich repeat protein, putative	X	X
TGME49_111780	alcohol dehydrogenase class III, putative	X	X
TGME49_111880	hypothetical protein	X	X
TGME49_111930	GRAM domain-containing protein	X	X
TGME49_112330	hypothetical protein	X	X
TGME49_112470	hypothetical protein	X	X
TGME49_112630	hypothetical protein	X	X
TGME49_113020	sulfate transporter, putative	X	X
TGME49_113330	Rhoptry kinase family protein ROP27	X	X
TGME49_113480	hypothetical protein	X	X
TGME49_113770	hypothetical protein	X	X
TGME49_113860	hypothetical protein, conserved	X	X
TGME49_113970	hypothetical protein	X	X
TGME49_113990	hypothetical protein	X	X
TGME49_114330	ABC transporter, putative	X	X
TGME49_114490	hypothetical protein	X	X
TGME49_114730	dolichyl pyrophosphate Glc1Man9GlcNAc2 alpha-1,3-glucosyltransferase, putative	X	X
TGME49_114780	myosin G	X	X
TGME49_114870	hypothetical protein	X	X
TGME49_114900	hypothetical protein	X	X
TGME49_115080	hypothetical protein	X	X
TGME49_115120	hypothetical protein	X	X
TGME49_115160	hypothetical protein	X	X
TGME49_115440	hypothetical protein	X	X
TGME49_115530	hypothetical protein	X	X
TGME49_115580	hypothetical protein	X	X
TGME49_115710	hypothetical protein, conserved	X	X
TGME49_115770	cytochrome p450, putative	X	X
TGME49_116520	1,4-alpha-glucan branching enzyme, putative	X	X
TGME49_116640	hypothetical protein	X	X
TGME49_116730	hypothetical protein	X	X
TGME49_118400	hypothetical protein	X	X
TGME49_118560	3-methyl-2-oxobutanoate dehydrogenase (lipoamide) kinase, putative	X	X
TGME49_118760	hypothetical protein, conserved	X	X
TGME49_119320	hypothetical protein	X	X
TGME49_119580	hypothetical protein	X	X
TGME49_119610	protein kinase (incomplete catalytic triad)	X	X
TGME49_119880	MORN repeat-containing protein	X	X
TGME49_119900	hypothetical protein	X	X
TGME49_119930	hypothetical protein	X	X
TGME49_120460	ABC transporter protein, putative	X	X
TGME49_120650	ankyrin repeat-containing protein	X	X
TGME49_120760	hypothetical protein	X	X
TGME49_100020	ftsH protease, putative	X		X	GO.0000166.NUCLEOTIDE.BINDING	GO.0004175.uENDOPEPTIDASE.ACTIVITY	GO.0004176.uATPDEPENDENT.PEPTIDASE.ACTIVITY	GO.0004222u.METALLOENDOPEPTIDASE.ACTIVITY	GO.0006508.uPROTEOLYSIS	GO.0008270.uZINC.ION.BINDING	GO.0016887.uATPASE.ACTIVITY	GO.0030163.uPROTEIN.CATABOLISM	GO.0042623.uATPASE.ACTIVITY.COUPLED	PDB.Chaperonenetwork_ofmitomatrix_MET	PDB.Peptidasesandproteases_MET
TGME49_070400	MCM2/3/5 family DNA-dependent ATPase, putative	X		X	GO.0003676.uNUCLEIC.ACID.BINDING	GO.0003677.uDNA.BINDING	GO.0003824.uCATALYTIC.ACTIVITY	GO.0005524.uATP.BINDING	GO.0006259.uDNA.METABOLISM	GO.0006260.uDNA.REPLICATION	GO.0006270.uDNA.REPLICATION.INITIATION	GO.0006807.uNITROGEN.COMPOUND.METABOLISM	GO.0008094.uDNADEPENDENT.ATPASE.ACTIVITY	GO.0009058.uBIOSYNTHESIS	GO.0016787u.HYDROLASE.ACTIVITY	GO.0016818.uHYDROLASE.ACTIVITY.ACTING.ON.ACID.ANHYDRIDES.IN.PHOSPHORUSCONTAINING.ANHYDRIDES	GO.0016887.uATPASE.ACTIVITY	GO.0017111.uNUCLEOSIDETRIPHOSPHATASE.ACTIVITY
TGME49_114860	zinc knuckle domain-containing protein	X		X	GO.0003676.uNUCLEIC.ACID.BINDING	GO.0003723.uRNA.BINDING	GO.0006396.uRNA.PROCESSING	GO.0006807.uNITROGEN.COMPOUND.METABOLISM	GO.0008270.uZINC.ION.BINDING	GO.0008380.uRNA.SPLICING	GO.0016070.uRNA.METABOLISM	GO.0031202.RNA.SPLICING.FACTOR.ACTIVITY.TRANSESTERIFICATION.MECHANISM	GO.0046872.uMETAL.ION.BINDING	PDb.SPLICING_OF_PRE_mRNA
TGME49_006710	hypothetical protein, conserved	X		X	GO.0003677.uDNA.BINDING	GO.0003887.uDNADIRECTED.DNA.POLYMERASE.ACTIVITY	GO.0004518u.NUCLEASE.ACTIVITY	GO.0004527.uEXONUCLEASE.ACTIVITY	GO.0006259.uDNA.METABOLISM	GO.0006260.uDNA.REPLICATION	GO.0008408.u35.EXONUCLEASE.ACTIVITY	GO.0016772.uTRANSFERASE.ACTIVITY.TRANSFERRING.PHOSPHORUSCONTAINING.GROUPS	GO.0016779.uNUCLEOTIDYLTRANSFERASE.ACTIVITY
TGME49_021330	DNA gyrase subunit A, putative	X		X	GO.0003677.uDNA.BINDING	GO.0003918.uDNA.TOPOISOMERASE.ATPHYDROLYZING.ACTIVITY	GO.0006259.uDNA.METABOLISM	GO.0006265.uDNA.TOPOLOGICAL.CHANGE	PDB.Nucleargenestargetedtoapicoplast_MET
TGME49_108890	hypothetical protein, conserved	X		X	GO.0003723.uRNA.BINDING	GO.0006350.uTRANSCRIPTION	GO.0006355.uREGULATION.OF.TRANSCRIPTION.DNADEPENDENT	GO.0030528.uTRANSCRIPTION.REGULATOR.ACTIVITY	GO.0045449.uREGULATION.OF.TRANSCRIPTION
TGME49_070640	RNA binding motif-containing protein	X		X	GO.0003723.uRNA.BINDING	GO.0006396.uRNA.PROCESSING	GO.0006397u.MRNA.PROCESSING	GO.0006810.uTRANSPORT	GO.0016070.uRNA.METABOLISM	GO.0016071.uMRNA.METABOLISM
TGME49_034450	40S ribosomal protein S15a, putative	X		X	GO.0003735.uSTRUCTURAL.CONSTITUENT.OF.RIBOSOME	GO.0005198.uSTRUCTURAL.MOLECULE.ACTIVITY	GO.0005622.INTRACELLULAR	GO.0005829.uCYTOSOL	GO.0005840u.RIBOSOME	GO.0005843.CYTOSOLIC.SMALL.RIBOSOMAL.SUBUNIT.SENSU.EUKARYOTA	GO.0006412.uPROTEIN.BIOSYNTHESIS	GO.0009058.uBIOSYNTHESIS	GO.0015935.uSMALL.RIBOSOMAL.SUBUNIT	GO.0019538.uPROTEIN.METABOLISM	PDB.ribosomalstructure_MET
TGME49_086080	U5 small nuclear ribonucleoprotein, putative	X		X	GO.0003924.uGTPASE.ACTIVITY	GO.0005525.uGTP.BINDING	GO.0006396.uRNA.PROCESSING	GO.0006397u.MRNA.PROCESSING	GO.0008380.uRNA.SPLICING	GO.0016070.uRNA.METABOLISM	GO.0016071.uMRNA.METABOLISM	GO.0016818.uHYDROLASE.ACTIVITY.ACTING.ON.ACID.ANHYDRIDES.IN.PHOSPHORUSCONTAINING.ANHYDRIDES	GO.0017111.uNUCLEOSIDETRIPHOSPHATASE.ACTIVITY	GO.0031202.RNA.SPLICING.FACTOR.ACTIVITY.TRANSESTERIFICATION.MECHANISM	PDb.SPLICING_OF_PRE_mRNA
TGME49_075830	3'-5' exonuclease domain-containing protein	X		X	GO.0004518u.NUCLEASE.ACTIVITY	GO.0004527.uEXONUCLEASE.ACTIVITY	GO.0005622.INTRACELLULAR	GO.0006370.uMRNA.CAPPING	GO.0006396.uRNA.PROCESSING	GO.0006397u.MRNA.PROCESSING	GO.0008168.uMETHYLTRANSFERASE.ACTIVITY	GO.0008173.uRNA.METHYLTRANSFERASE.ACTIVITY	GO.0008408.u35.EXONUCLEASE.ACTIVITY	GO.0008757.uSADENOSYLMETHIONINEDEPENDENT.METHYLTRANSFERASE.ACTIVITY	GO.0016070.uRNA.METABOLISM	GO.0016071.uMRNA.METABOLISM	PDb.Base_excisionrepairofAPsites_MET	PDB.DNAmismatchrepair_MET
TGME49_033860	arginyl-tRNA synthetase, putative	X		X	GO.0004812.uAMINOACYLTRNA.LIGASE.ACTIVITY	GO.0006412.uPROTEIN.BIOSYNTHESIS	GO.0006418.uTRNA.AMINOACYLATION.FOR.PROTEIN.TRANSLATION	GO.0006520.uAMINO.ACID.METABOLISM	GO.0006807.uNITROGEN.COMPOUND.METABOLISM	GO.0016070.uRNA.METABOLISM	GO.0016874.uLIGASE.ACTIVITY	GO.0020011.uAPICOPLAST	PDb.ARGININE_PROLINE_MET	PDB.Proteinbiosynthesis_MET
TGME49_017460	glutaminyl-tRNA synthetase, putative	X		X	GO.0004812.uAMINOACYLTRNA.LIGASE.ACTIVITY	GO.0006412.uPROTEIN.BIOSYNTHESIS	GO.0006418.uTRNA.AMINOACYLATION.FOR.PROTEIN.TRANSLATION	GO.0006520.uAMINO.ACID.METABOLISM	GO.0016070.uRNA.METABOLISM	GO.0016874.uLIGASE.ACTIVITY	PDB.Glutamatemetab_MET	PDB.Proteinbiosynthesis_MET
TGME49_056970	vacuolar ATP synthase catalytic subunit A, putative	X		X	GO.0005215.uTRANSPORTER.ACTIVITY	GO.0006754.uATP.BIOSYNTHESIS	GO.0006812.uCATION.TRANSPORT	GO.0007035.uVACUOLAR.ACIDIFICATION	GO.0009165.uNUCLEOTIDE.BIOSYNTHESIS	GO.0015986.uATP.SYNTHESIS.COUPLED.PROTON.TRANSPORT	GO.0015992.uPROTON.TRANSPORT	GO.0016469.uPROTONTRANSPORTING.TWOSECTOR.ATPASE.COMPLEX	GO.0016820.uHYDROLASE.ACTIVITY.ACTING.ON.ACID.ANHYDRIDES.CATALYZING.TRANSMEMBRANE.MOVEMENT.OF.SUBSTANCES	GO.0016887.uATPASE.ACTIVITY	GO.0042623.uATPASE.ACTIVITY.COUPLED	GO.0042626.uATPASE.ACTIVITY.COUPLED.TO.TRANSMEMBRANE.MOVEMENT.OF.SUBSTANCES	GO.0046933.uHYDROGENTRANSPORTING.ATP.SYNTHASE.ACTIVITY.ROTATIONAL.MECHANISM	GO.0046961.uHYDROGENTRANSPORTING.ATPASE.ACTIVITY.ROTATIONAL.MECHANISM
TGME49_042460	mitochondrial carrier domain-containing protein	X		X	GO.0005488.BINDING	GO.0005739.uMITOCHONDRION	GO.0005743.uMITOCHONDRIAL.INNER.MEMBRANE	PDb.TRANSPORTERS_OF_MITO_AND_APICO_MEMB	PDB.transportproteins_MET	PDB.NucleargenestargetedtoMito_MET
TGME49_039710	phosphomannomutase 2, putative	X		X	GO.0005737.CYTOPLASM	GO.0005975.uCARBOHYDRATE.METABOLISM	GO.0016868.uINTRAMOLECULAR.TRANSFERASE.ACTIVITY.PHOSPHOTRANSFERASES
TGME49_113670	gamma-adaptin, putative	X		X	GO.0005794.uGOLGI.APPARATUS	GO.0006886.uINTRACELLULAR.PROTEIN.TRANSPORT	GO.0015031.uPROTEIN.TRANSPORT	GO.0016192.uVESICLEMEDIATED.TRANSPORT	GO.0030131.uCLATHRIN.ADAPTOR.COMPLEX	PDB.Classical_clarthrinmediatedvesiculartransport_MET
TGME49_029650	machado-joseph disease protein, putative	X		X	GO.0006350.uTRANSCRIPTION	PDB.invovledinproteosomedegredationandtimedtransc_MET	PDB.Peptidasesandproteases_MET	PDB.Proteosomemediateddegredat_MET	PDB.Proteosomemdiatedproteolysis_MET
TGME49_116100	queuine tRNA-ribosyltransferase, putative	X		X	GO.0006396.uRNA.PROCESSING	GO.0006400.uTRNA.MODIFICATION	GO.0006807.uNITROGEN.COMPOUND.METABOLISM	GO.0008033.uTRNA.PROCESSING	GO.0008270.uZINC.ION.BINDING	GO.0008616.uQUEUOSINE.BIOSYNTHESIS	GO.0009058.uBIOSYNTHESIS	GO.0009116.uNUCLEOSIDE.METABOLISM	GO.0009451.uRNA.MODIFICATION	GO.0016070.uRNA.METABOLISM	GO.0016740.uTRANSFERASE.ACTIVITY	GO.0046872.uMETAL.ION.BINDING	PDb.tRNA_MODIFICATIONS	PDB.NucleargenestargetedtoMito_MET
TGME49_013090	sec1 family domain-containing protein	X		X	GO.0006810.uTRANSPORT	GO.0006904.uVESICLE.DOCKING.DURING.EXOCYTOSIS	GO.0015031.uPROTEIN.TRANSPORT	GO.0016192.uVESICLEMEDIATED.TRANSPORT	PDB.molecularvesicleexocytosis_MET
TGME49_029500	hypothetical protein, conserved	X		X	GO.0006810.uTRANSPORT	GO.0016021.uINTEGRAL.TO.MEMBRANE	GO.0046872.uMETAL.ION.BINDING
TGME49_108040	zinc-finger protein ZPR1, putative	X		X	GO.0008270.uZINC.ION.BINDING
TGME49_040700	ubiquitin protein, putative	X		X	PDB.invovledinproteosomedegredationandtimedtransc_MET
TGME49_023510	hypothetical protein	X		X	PDB.Peptidasesandproteases_MET
TGME49_070540	hypothetical protein	X		X	PDb.tRNA_MODIFICATIONS
TGME49_002120	hypothetical protein	X		X
TGME49_005030	hypothetical protein, conserved	X		X
TGME49_005300	hypothetical protein	X		X
TGME49_009880	glutamic acid-rcih protein, putative	X		X
TGME49_011210	hypothetical protein	X		X
TGME49_011340	hypothetical protein	X		X
TGME49_013610	hypothetical protein	X		X
TGME49_018790	elongation factor Tu GTP-binding domain-containing protein	X		X
TGME49_020290	hypothetical protein	X		X
TGME49_025430	gtr1/ragA G protein domain-containing protein	X		X
TGME49_026700	nuclease, putative	X		X
TGME49_028010	hypothetical protein	X		X
TGME49_028350	elongation factor Tu GTP binding domain-containing protein	X		X
TGME49_029350	hypothetical protein	X		X
TGME49_029720	hypothetical protein, conserved	X		X
TGME49_040840	hypothetical protein	X		X
TGME49_046190	hypothetical protein, conserved	X		X
TGME49_046710	hypothetical protein	X		X
TGME49_048690	hypothetical protein	X		X
TGME49_049350	hypothetical protein, conserved	X		X
TGME49_054220	hypothetical protein	X		X
TGME49_065230	electron transfer flavoprotein-ubiquinone oxidoreductase, putative	X		X
TGME49_070580	HECT type ubiquitin ligase, putative	X		X
TGME49_078960	hypothetical protein	X		X
TGME49_084040	hypothetical protein	X		X
TGME49_091350	hypothetical protein	X		X
TGME49_092950	hypothetical protein	X		X
TGME49_093700	hypothetical protein	X		X
TGME49_093810	2-methylisocitrate lyase, putative	X		X
TGME49_104520	hypothetical protein	X		X
TGME49_105040	hypothetical protein	X		X
TGME49_108070	hypothetical protein	X		X
TGME49_111220	hypothetical protein, conserved	X		X
TGME49_114340	sodium- and chloride-dependent neutral and basic amino acid transporter, putative	X		X
TGME49_115490	hypothetical protein	X		X
TGME49_116530	myosin heavy chain, putative	X		X
TGME49_119710	kinesin motor domain-containing protein	X		X
TGME49_120150	GTP-binding protein 1, putative	X		X
TGME49_120160	hypothetical protein	X		X
TGME49_078490	hypothetical protein, conserved	X			GO.0000151.uUBIQUITIN.LIGASE.COMPLEX	GO.0004842u.UBIQUITINPROTEIN.LIGASE.ACTIVITY	GO.0005634.uNUCLEUS	GO.0006464.uPROTEIN.MODIFICATION	GO.0016567.uPROTEIN.UBIQUITINATION	GO.0016874.uLIGASE.ACTIVITY	GO.0019538.uPROTEIN.METABOLISM
TGME49_003440	anaphase-promoting complex subunit 10 domain-containing protein	X			GO.0000151.uUBIQUITIN.LIGASE.COMPLEX	PDb.Anaphase_PromotingComplexUbiquitine_ligase_MET	PDB.Kinetochorespowerchromosmemovement_MET	PDB.Proteinsduringpassagethroughprophase	PDB.Putativeorganizationkinechore_MET
TGME49_100320	dimethyladenosine synthase, putative	X			GO.0000154.uRRNA.MODIFICATION	GO.0005739.uMITOCHONDRION	GO.0006364.uRRNA.PROCESSING	GO.0006396.uRNA.PROCESSING	GO.0008168.uMETHYLTRANSFERASE.ACTIVITY	GO.0008173.uRNA.METHYLTRANSFERASE.ACTIVITY	GO.0008757.uSADENOSYLMETHIONINEDEPENDENT.METHYLTRANSFERASE.ACTIVITY	GO.0009451.uRNA.MODIFICATION	GO.0016070.uRNA.METABOLISM	PDB.encodingcomponentsofribosomalassembly_MET	PDB.Maturationexport60S40Sribosome_MET	PDB.Nucleargenestargetedtoapicoplast_MET	PDB.NucleargenestargetedtoMito_MET
TGME49_020940	ribosomal RNA large subunit methyltransferase J, putative	X			GO.0000154.uRRNA.MODIFICATION	GO.0006364.uRRNA.PROCESSING	GO.0006396.uRNA.PROCESSING	GO.0006730.uONECARBON.COMPOUND.METABOLISM	GO.0008168.uMETHYLTRANSFERASE.ACTIVITY	GO.0008173.uRNA.METHYLTRANSFERASE.ACTIVITY	GO.0009451.uRNA.MODIFICATION	GO.0016070.uRNA.METABOLISM	PD.mRNA_CAPPING_MET
TGME49_007990	ftsJ-like methyltransferase domain-containing protein	X			GO.0000154.uRRNA.MODIFICATION	GO.0006364.uRRNA.PROCESSING	GO.0006396.uRNA.PROCESSING	GO.0006730.uONECARBON.COMPOUND.METABOLISM	GO.0008168.uMETHYLTRANSFERASE.ACTIVITY	GO.0008173.uRNA.METHYLTRANSFERASE.ACTIVITY	GO.0009451.uRNA.MODIFICATION	GO.0016070.uRNA.METABOLISM	PDB.encodingcomponentsofribosomalassembly_MET	PDB.Maturationexport60S40Sribosome_MET
TGME49_028210	26S proteasome regulatory ATPase subunit, putative	X			GO.0000166.NUCLEOTIDE.BINDING	GO.0000502.uPROTEASOME.COMPLEX.SENSU.EUKARYOTA	GO.0004175.uENDOPEPTIDASE.ACTIVITY	GO.0005737.CYTOPLASM	GO.0005838.uPROTEASOME.REGULATORY.PARTICLE.SENSU.EUKARYOTA	GO.0006508.uPROTEOLYSIS	GO.0006511u.UBIQUITINDEPENDENT.PROTEIN.CATABOLISM	GO.0030163.uPROTEIN.CATABOLISM	PDB.invovledinproteosomedegredationandtimedtransc_MET
TGME49_100310	26S protease regulatory subunit 6a, putative	X			GO.0000166.NUCLEOTIDE.BINDING	GO.0000502.uPROTEASOME.COMPLEX.SENSU.EUKARYOTA	GO.0004175.uENDOPEPTIDASE.ACTIVITY	GO.0005737.CYTOPLASM	GO.0006508.uPROTEOLYSIS	GO.0016818.uHYDROLASE.ACTIVITY.ACTING.ON.ACID.ANHYDRIDES.IN.PHOSPHORUSCONTAINING.ANHYDRIDES	GO.0016887.uATPASE.ACTIVITY	GO.0017111.uNUCLEOSIDETRIPHOSPHATASE.ACTIVITY	GO.0030163.uPROTEIN.CATABOLISM	PDB.invovledinproteosomedegredationandtimedtransc_MET
TGME49_061010	26S protease regulatory subunit 8, putative	X			GO.0000166.NUCLEOTIDE.BINDING	GO.0000502.uPROTEASOME.COMPLEX.SENSU.EUKARYOTA	GO.0005737.CYTOPLASM	GO.0006508.uPROTEOLYSIS	GO.0006511u.UBIQUITINDEPENDENT.PROTEIN.CATABOLISM	GO.0016887.uATPASE.ACTIVITY	GO.0030163.uPROTEIN.CATABOLISM	GO.0030528.uTRANSCRIPTION.REGULATOR.ACTIVITY	PDB.invovledinproteosomedegredationandtimedtransc_MET
TGME49_035170	replication factor C subunit, putative	X			GO.0000166.NUCLEOTIDE.BINDING	GO.0003676.uNUCLEIC.ACID.BINDING	GO.0003677.uDNA.BINDING	GO.0003824.uCATALYTIC.ACTIVITY	GO.0005524.uATP.BINDING	GO.0005622.INTRACELLULAR	GO.0005663.uDNA.REPLICATION.FACTOR.C.COMPLEX	GO.0006259.uDNA.METABOLISM	GO.0006260.uDNA.REPLICATION	GO.0006807.uNITROGEN.COMPOUND.METABOLISM	GO.0008094.uDNADEPENDENT.ATPASE.ACTIVITY	GO.0009058.uBIOSYNTHESIS	GO.0016787u.HYDROLASE.ACTIVITY	GO.0016818.uHYDROLASE.ACTIVITY.ACTING.ON.ACID.ANHYDRIDES.IN.PHOSPHORUSCONTAINING.ANHYDRIDES
TGME49_037220	DNA replication licensing factor, putative	X			GO.0000166.NUCLEOTIDE.BINDING	GO.0003676.uNUCLEIC.ACID.BINDING	GO.0003677.uDNA.BINDING	GO.0005524.uATP.BINDING	GO.0005634.uNUCLEUS	GO.0006259.uDNA.METABOLISM	GO.0006260.uDNA.REPLICATION	GO.0006270.uDNA.REPLICATION.INITIATION	GO.0006807.uNITROGEN.COMPOUND.METABOLISM	GO.0008094.uDNADEPENDENT.ATPASE.ACTIVITY	GO.0009058.uBIOSYNTHESIS	GO.0016787u.HYDROLASE.ACTIVITY	GO.0016818.uHYDROLASE.ACTIVITY.ACTING.ON.ACID.ANHYDRIDES.IN.PHOSPHORUSCONTAINING.ANHYDRIDES	GO.0016887.uATPASE.ACTIVITY
TGME49_016730	DNA replication licensing factor, putative	X			GO.0000166.NUCLEOTIDE.BINDING	GO.0003676.uNUCLEIC.ACID.BINDING	GO.0003677.uDNA.BINDING	GO.0005524.uATP.BINDING	GO.0005634.uNUCLEUS	GO.0006259.uDNA.METABOLISM	GO.0006260.uDNA.REPLICATION	GO.0006270.uDNA.REPLICATION.INITIATION	GO.0006807.uNITROGEN.COMPOUND.METABOLISM	GO.0009058.uBIOSYNTHESIS	GO.0016787u.HYDROLASE.ACTIVITY	GO.0016818.uHYDROLASE.ACTIVITY.ACTING.ON.ACID.ANHYDRIDES.IN.PHOSPHORUSCONTAINING.ANHYDRIDES	GO.0017111.uNUCLEOSIDETRIPHOSPHATASE.ACTIVITY	PDB.Prereplicativecomplexformation_MET
TGME49_058030	DNA polymerase delta catalytic subunit, putative	X			GO.0000166.NUCLEOTIDE.BINDING	GO.0003677.uDNA.BINDING	GO.0003887.uDNADIRECTED.DNA.POLYMERASE.ACTIVITY	GO.0004518u.NUCLEASE.ACTIVITY	GO.0004527.uEXONUCLEASE.ACTIVITY	GO.0005634.uNUCLEUS	GO.0006259.uDNA.METABOLISM	GO.0006260.uDNA.REPLICATION	GO.0008408.u35.EXONUCLEASE.ACTIVITY	GO.0016740.uTRANSFERASE.ACTIVITY	GO.0016772.uTRANSFERASE.ACTIVITY.TRANSFERRING.PHOSPHORUSCONTAINING.GROUPS	GO.0016779.uNUCLEOTIDYLTRANSFERASE.ACTIVITY	PDb.GENESINVOLVED_EXCISION_REPAIR_MET	PDb.Base_excisionrepairofAPsites_MET
TGME49_049810	activating signal cointegrator 1 complex subunit 3, putative	X			GO.0000166.NUCLEOTIDE.BINDING	GO.0004004.uATPDEPENDENT.RNA.HELICASE.ACTIVITY	GO.0004386.uHELICASE.ACTIVITY	GO.0008026.uATPDEPENDENT.HELICASE.ACTIVITY	GO.0009307.DNA.RESTRICTIONMODIFICATION.SYSTEM	GO.0015668.TYPE.III.SITESPECIFIC.DEOXYRIBONUCLEASE.ACTIVITY	GO.0016887.uATPASE.ACTIVITY	GO.0042623.uATPASE.ACTIVITY.COUPLED	PDb.SPLICING_OF_PRE_mRNA
TGME49_034420	ATPase, AAA family domain-containing protein	X			GO.0000166.NUCLEOTIDE.BINDING	GO.0005524.uATP.BINDING	GO.0016787u.HYDROLASE.ACTIVITY	GO.0016818.uHYDROLASE.ACTIVITY.ACTING.ON.ACID.ANHYDRIDES.IN.PHOSPHORUSCONTAINING.ANHYDRIDES	GO.0017111.uNUCLEOSIDETRIPHOSPHATASE.ACTIVITY	PDB.invovledinproteosomedegredationandtimedtransc_MET
TGME49_115680	vacuolar sorting ATPase Vps4, putative	X			GO.0000166.NUCLEOTIDE.BINDING	GO.0006886.uINTRACELLULAR.PROTEIN.TRANSPORT	GO.0015031.uPROTEIN.TRANSPORT	GO.0016887.uATPASE.ACTIVITY	PDB.Tetheringcomplexes_MET	PDB.Regulationofspindledynamics_MET
TGME49_016790	ABC transporter, putative	X			GO.0000166.NUCLEOTIDE.BINDING	GO.0009055.uELECTRON.CARRIER.ACTIVITY	GO.0016887.uATPASE.ACTIVITY	PDB.encodingFE_Scontainingprts_MET
TGME49_013930	exosome complex exonuclease, putative	X			GO.0000175.u35EXORIBONUCLEASE.ACTIVITY	GO.0000178u.EXOSOME.RNASE.COMPLEX	GO.0003723.uRNA.BINDING	GO.0004518u.NUCLEASE.ACTIVITY	GO.0004527.uEXONUCLEASE.ACTIVITY	GO.0004540.uRIBONUCLEASE.ACTIVITY	GO.0006396.uRNA.PROCESSING	GO.0008408.u35.EXONUCLEASE.ACTIVITY	GO.0016070.uRNA.METABOLISM	PDb.mRNA_DEGREDATION	PDb.tRNA_MODIFICATIONS	PDB.encodingcomponentsofribosomalassembly_MET	PDB.Maturationexport60S40Sribosome_MET
TGME49_112400	hypothetical protein	X			GO.0000175.u35EXORIBONUCLEASE.ACTIVITY	GO.0000178u.EXOSOME.RNASE.COMPLEX	GO.0003723.uRNA.BINDING	GO.0004518u.NUCLEASE.ACTIVITY	GO.0004527.uEXONUCLEASE.ACTIVITY	GO.0004540.uRIBONUCLEASE.ACTIVITY	GO.0008408.u35.EXONUCLEASE.ACTIVITY	GO.0016070.uRNA.METABOLISM	GO.0016071.uMRNA.METABOLISM	PDB.encodingcomponentsofribosomalassembly_MET	PDB.Maturationexport60S40Sribosome_MET
TGME49_002750	exosome complex exonuclease, putative	X			GO.0000175.u35EXORIBONUCLEASE.ACTIVITY	GO.0003723.uRNA.BINDING	GO.0004518u.NUCLEASE.ACTIVITY	GO.0004527.uEXONUCLEASE.ACTIVITY	GO.0004540.uRIBONUCLEASE.ACTIVITY	GO.0006396.uRNA.PROCESSING	GO.0008033.uTRNA.PROCESSING	GO.0008408.u35.EXONUCLEASE.ACTIVITY	GO.0016070.uRNA.METABOLISM
TGME49_110130	Spc97 / Spc98 family domain-containing protein	X			GO.0000226.uMICROTUBULE.CYTOSKELETON.ORGANIZATION.AND.BIOGENESIS	GO.0000922.uSPINDLE.POLE	GO.0005815.uMICROTUBULE.ORGANIZING.CENTER	GO.0005856.uCYTOSKELETON	GO.0005874.uMICROTUBULE	GO.0007010.uCYTOSKELETON.ORGANIZATION.AND.BIOGENESIS	GO.0007017.uMICROTUBULEBASED.PROCESS	PDB.Centrisomeproteins_MET	PDB.tubulinandmicrotubles_MET
TGME49_026870	tubulin gamma chain, putative	X			GO.0000226.uMICROTUBULE.CYTOSKELETON.ORGANIZATION.AND.BIOGENESIS	GO.0003924.uGTPASE.ACTIVITY	GO.0005198.uSTRUCTURAL.MOLECULE.ACTIVITY	GO.0005200.uSTRUCTURAL.CONSTITUENT.OF.CYTOSKELETON	GO.0005525.uGTP.BINDING	GO.0005815.uMICROTUBULE.ORGANIZING.CENTER	GO.0005856.uCYTOSKELETON	GO.0005874.uMICROTUBULE	GO.0006461.uPROTEIN.COMPLEX.ASSEMBLY	GO.0007010.uCYTOSKELETON.ORGANIZATION.AND.BIOGENESIS	GO.0007017.uMICROTUBULEBASED.PROCESS	GO.0016787u.HYDROLASE.ACTIVITY	GO.0016818.uHYDROLASE.ACTIVITY.ACTING.ON.ACID.ANHYDRIDES.IN.PHOSPHORUSCONTAINING.ANHYDRIDES	GO.0017111.uNUCLEOSIDETRIPHOSPHATASE.ACTIVITY
TGME49_080710	proteasome A-type and B-type domain-containing protein	X			GO.0000502.uPROTEASOME.COMPLEX.SENSU.EUKARYOTA	GO.0004175.uENDOPEPTIDASE.ACTIVITY	GO.0005839.uPROTEASOME.CORE.COMPLEX.SENSU.EUKARYOTA	GO.0006508.uPROTEOLYSIS	GO.0016787u.HYDROLASE.ACTIVITY	GO.0030163.uPROTEIN.CATABOLISM
TGME49_038180	26S proteasome non-ATPase regulatory subunit, putative	X			GO.0000502.uPROTEASOME.COMPLEX.SENSU.EUKARYOTA	GO.0004175.uENDOPEPTIDASE.ACTIVITY	GO.0006508.uPROTEOLYSIS	PDB.invovledinproteosomedegredationandtimedtransc_MET
TGME49_036200	DNA mismatch repair protein, putative	X			GO.0003676.uNUCLEIC.ACID.BINDING	GO.0003677.uDNA.BINDING	GO.0003684.uDAMAGED.DNA.BINDING	GO.0005524.uATP.BINDING	GO.0006259.uDNA.METABOLISM	GO.0006260.uDNA.REPLICATION	GO.0006281.uDNA.REPAIR	GO.0006298.uMISMATCH.REPAIR	GO.0006807.uNITROGEN.COMPOUND.METABOLISM
TGME49_112250	DNA-directed RNA polymerase III subunit, putative	X			GO.0003676.uNUCLEIC.ACID.BINDING	GO.0003677.uDNA.BINDING	GO.0003700.uTRANSCRIPTION.FACTOR.ACTIVITY	GO.0005634.uNUCLEUS	GO.0005666.DNADIRECTED.RNA.POLYMERASE.III.COMPLEX	GO.0006350.uTRANSCRIPTION	GO.0006383.uTRANSCRIPTION.FROM.RNA.POLYMERASE.III.PROMOTER	GO.0006807.uNITROGEN.COMPOUND.METABOLISM	GO.0008270.uZINC.ION.BINDING	GO.0009058.uBIOSYNTHESIS	GO.0016070.uRNA.METABOLISM	GO.0030528.uTRANSCRIPTION.REGULATOR.ACTIVITY	GO.0045449.uREGULATION.OF.TRANSCRIPTION	GO.0046872.uMETAL.ION.BINDING
TGME49_015730	hypothetical protein	X			GO.0003676.uNUCLEIC.ACID.BINDING	GO.0003677.uDNA.BINDING	GO.0003700.uTRANSCRIPTION.FACTOR.ACTIVITY	GO.0005634.uNUCLEUS	GO.0006355.uREGULATION.OF.TRANSCRIPTION.DNADEPENDENT	GO.0030528.uTRANSCRIPTION.REGULATOR.ACTIVITY	GO.0045449.uREGULATION.OF.TRANSCRIPTION
TGME49_041150	hypothetical protein	X			GO.0003676.uNUCLEIC.ACID.BINDING	GO.0003677.uDNA.BINDING	GO.0003824.uCATALYTIC.ACTIVITY	GO.0003899.uDNADIRECTED.RNA.POLYMERASE.ACTIVITY	GO.0006350.uTRANSCRIPTION	GO.0006807.uNITROGEN.COMPOUND.METABOLISM	GO.0009058.uBIOSYNTHESIS	GO.0016740.uTRANSFERASE.ACTIVITY	GO.0016772.uTRANSFERASE.ACTIVITY.TRANSFERRING.PHOSPHORUSCONTAINING.GROUPS	GO.0016779.uNUCLEOTIDYLTRANSFERASE.ACTIVITY
TGME49_034360	DNA topoisomerase I, putative	X			GO.0003676.uNUCLEIC.ACID.BINDING	GO.0003677.uDNA.BINDING	GO.0003918.uDNA.TOPOISOMERASE.ATPHYDROLYZING.ACTIVITY	GO.0006259.uDNA.METABOLISM	GO.0006265.uDNA.TOPOLOGICAL.CHANGE	GO.0006807.uNITROGEN.COMPOUND.METABOLISM	PDB.DNAReplication_MET	PDB.encodingenzymes_prtsinvolvedDNArepair_MET
TGME49_080800	SNF2 family N-terminal domain-containing protein	X			GO.0003676.uNUCLEIC.ACID.BINDING	GO.0003677.uDNA.BINDING	GO.0004386.uHELICASE.ACTIVITY	GO.0008026.uATPDEPENDENT.HELICASE.ACTIVITY	GO.0016818.uHYDROLASE.ACTIVITY.ACTING.ON.ACID.ANHYDRIDES.IN.PHOSPHORUSCONTAINING.ANHYDRIDES	GO.0016887.uATPASE.ACTIVITY	GO.0017111.uNUCLEOSIDETRIPHOSPHATASE.ACTIVITY	GO.0042623.uATPASE.ACTIVITY.COUPLED	PDb.GENESINVOLVED_EXCISION_REPAIR_MET	PDb.SPLICING_OF_PRE_mRNA	PDb.Base_excisionrepairofAPsites_MET	PDB.Nucleosomeassemblyandregul_MET
TGME49_105920	endonuclease III-like protein 1, putative	X			GO.0003676.uNUCLEIC.ACID.BINDING	GO.0003677.uDNA.BINDING	GO.0004518u.NUCLEASE.ACTIVITY	GO.0004519.uENDONUCLEASE.ACTIVITY	GO.0005622.INTRACELLULAR	GO.0006259.uDNA.METABOLISM	GO.0006281.uDNA.REPAIR	GO.0006284.uBASEEXCISION.REPAIR	GO.0006807.uNITROGEN.COMPOUND.METABOLISM	GO.0016787u.HYDROLASE.ACTIVITY	PDb.GENESINVOLVED_EXCISION_REPAIR_MET	PDb.Base_excisionrepairofAPsites_MET	PDB.encodingFE_Scontainingprts_MET	PDB.NucleargenestargetedtoMito_MET
TGME49_012150	hypothetical protein	X			GO.0003676.uNUCLEIC.ACID.BINDING	GO.0003677.uDNA.BINDING	GO.0005794.uGOLGI.APPARATUS	GO.0006810.uTRANSPORT	GO.0015031.uPROTEIN.TRANSPORT
TGME49_115150	eukaryotic translation initiation factor 4E, putative	X			GO.0003676.uNUCLEIC.ACID.BINDING	GO.0003723.uRNA.BINDING	GO.0003743.uTRANSLATION.INITIATION.FACTOR.ACTIVITY	GO.0006412.uPROTEIN.BIOSYNTHESIS	GO.0006413.uTRANSLATIONAL.INITIATION	GO.0009058.uBIOSYNTHESIS	GO.0019538.uPROTEIN.METABOLISM
TGME49_034500	phenylalanyl tRNA synthetase isoform, putative	X			GO.0003676.uNUCLEIC.ACID.BINDING	GO.0003723.uRNA.BINDING	GO.0003824.uCATALYTIC.ACTIVITY	GO.0004812.uAMINOACYLTRNA.LIGASE.ACTIVITY	GO.0004826.uPHENYLALANINETRNA.LIGASE.ACTIVITY	GO.0005524.uATP.BINDING	GO.0005737.CYTOPLASM	GO.0006412.uPROTEIN.BIOSYNTHESIS	GO.0006418.uTRNA.AMINOACYLATION.FOR.PROTEIN.TRANSLATION	GO.0006432.uPHENYLALANYLTRNA.AMINOACYLATION	GO.0006520.uAMINO.ACID.METABOLISM	GO.0006807.uNITROGEN.COMPOUND.METABOLISM	GO.0009058.uBIOSYNTHESIS	GO.0016070.uRNA.METABOLISM
TGME49_081510	ribonuclease HI large subunit, putative	X			GO.0003676.uNUCLEIC.ACID.BINDING	GO.0003723.uRNA.BINDING	GO.0004518u.NUCLEASE.ACTIVITY	GO.0004519.uENDONUCLEASE.ACTIVITY	GO.0004540.uRIBONUCLEASE.ACTIVITY	GO.0006807.uNITROGEN.COMPOUND.METABOLISM	GO.0016070.uRNA.METABOLISM	GO.0016787u.HYDROLASE.ACTIVITY	PDB.DNAReplication_MET
TGME49_121360	RNA recognition motif domain-containing protein	X			GO.0003676.uNUCLEIC.ACID.BINDING	GO.0003723.uRNA.BINDING	GO.0005515.uPROTEIN.BINDING
TGME49_072630	small nuclear ribonucleoprotein, putative	X			GO.0003676.uNUCLEIC.ACID.BINDING	GO.0003723.uRNA.BINDING	GO.0005732.uSMALL.NUCLEOLAR.RIBONUCLEOPROTEIN.COMPLEX	GO.0006396.uRNA.PROCESSING	GO.0006397u.MRNA.PROCESSING	GO.0006807.uNITROGEN.COMPOUND.METABOLISM	GO.0008380.uRNA.SPLICING	GO.0016070.uRNA.METABOLISM	GO.0016071.uMRNA.METABOLISM
TGME49_071290	splicing factor, arginine/serine-rich 8, putative	X			GO.0003676.uNUCLEIC.ACID.BINDING	GO.0003723.uRNA.BINDING	GO.0006396.uRNA.PROCESSING	GO.0006807.uNITROGEN.COMPOUND.METABOLISM	GO.0016070.uRNA.METABOLISM
TGME49_024200	hypothetical protein	X			GO.0003676.uNUCLEIC.ACID.BINDING	GO.0003723.uRNA.BINDING	GO.0006807.uNITROGEN.COMPOUND.METABOLISM	GO.0009451.uRNA.MODIFICATION	GO.0009982.uPSEUDOURIDINE.SYNTHASE.ACTIVITY	GO.0016070.uRNA.METABOLISM	PDb.tRNA_MODIFICATIONS
TGME49_114480	hypothetical protein	X			GO.0003676.uNUCLEIC.ACID.BINDING	GO.0003723.uRNA.BINDING	GO.0007155.uCELL.ADHESION
TGME49_016960	elongation factor Tu GTP-binding domain-containing protein	X			GO.0003676.uNUCLEIC.ACID.BINDING	GO.0003746.uTRANSLATION.ELONGATION.FACTOR.ACTIVITY	GO.0003824.uCATALYTIC.ACTIVITY	GO.0003924.uGTPASE.ACTIVITY	GO.0005525.uGTP.BINDING	GO.0006412.uPROTEIN.BIOSYNTHESIS	GO.0006414.uTRANSLATIONAL.ELONGATION	GO.0009058.uBIOSYNTHESIS	GO.0016787u.HYDROLASE.ACTIVITY	GO.0016818.uHYDROLASE.ACTIVITY.ACTING.ON.ACID.ANHYDRIDES.IN.PHOSPHORUSCONTAINING.ANHYDRIDES	GO.0017111.uNUCLEOSIDETRIPHOSPHATASE.ACTIVITY	GO.0019538.uPROTEIN.METABOLISM	PDb.SELENOCYSTEINE_BIOSYNTH
TGME49_023440	ATP-dependent RNA helicase, putative	X			GO.0003676.uNUCLEIC.ACID.BINDING	GO.0003824.uCATALYTIC.ACTIVITY	GO.0004386.uHELICASE.ACTIVITY	GO.0005524.uATP.BINDING	GO.0016787u.HYDROLASE.ACTIVITY	GO.0016818.uHYDROLASE.ACTIVITY.ACTING.ON.ACID.ANHYDRIDES.IN.PHOSPHORUSCONTAINING.ANHYDRIDES	GO.0017111.uNUCLEOSIDETRIPHOSPHATASE.ACTIVITY	PDb.SPLICING_OF_PRE_mRNA
TGME49_007430	ATP-dependent RNA helicase DDX family protein, putative	X			GO.0003676.uNUCLEIC.ACID.BINDING	GO.0004386.uHELICASE.ACTIVITY	GO.0005524.uATP.BINDING	GO.0008026.uATPDEPENDENT.HELICASE.ACTIVITY	GO.0016787u.HYDROLASE.ACTIVITY	GO.0016818.uHYDROLASE.ACTIVITY.ACTING.ON.ACID.ANHYDRIDES.IN.PHOSPHORUSCONTAINING.ANHYDRIDES	GO.0016887.uATPASE.ACTIVITY	GO.0017111.uNUCLEOSIDETRIPHOSPHATASE.ACTIVITY	GO.0042623.uATPASE.ACTIVITY.COUPLED	PDb.SPLICING_OF_PRE_mRNA	PDB.Maturationexport60S40Sribosome_MET
TGME49_056900	DEAD/DEAH box helicase, putative	X			GO.0003676.uNUCLEIC.ACID.BINDING	GO.0004386.uHELICASE.ACTIVITY	GO.0005524.uATP.BINDING	GO.0008026.uATPDEPENDENT.HELICASE.ACTIVITY	GO.0016818.uHYDROLASE.ACTIVITY.ACTING.ON.ACID.ANHYDRIDES.IN.PHOSPHORUSCONTAINING.ANHYDRIDES	GO.0016887.uATPASE.ACTIVITY	GO.0017111.uNUCLEOSIDETRIPHOSPHATASE.ACTIVITY	GO.0042623.uATPASE.ACTIVITY.COUPLED	PDB.CCR4_NOTcomplex_MET
TGME49_036080	hypothetical protein	X			GO.0003676.uNUCLEIC.ACID.BINDING	GO.0005634.uNUCLEUS	GO.0006259.uDNA.METABOLISM	GO.0006260.uDNA.REPLICATION	GO.0006807.uNITROGEN.COMPOUND.METABOLISM	GO.0009058.uBIOSYNTHESIS	PDb.GENESINVOLVED_EXCISION_REPAIR_MET	PDB.DNAmismatchrepair_MET	PDB.encodingenzymes_prtsinvolvedDNArepair_MET	PDB.Nucleotideexcisionrepair_MET
TGME49_061920	DNA polymerase I, putative	X			GO.0003677.uDNA.BINDING	GO.0003678.uDNA.HELICASE.ACTIVITY	GO.0003887.uDNADIRECTED.DNA.POLYMERASE.ACTIVITY	GO.0003899.uDNADIRECTED.RNA.POLYMERASE.ACTIVITY	GO.0004386.uHELICASE.ACTIVITY	GO.0004518u.NUCLEASE.ACTIVITY	GO.0004527.uEXONUCLEASE.ACTIVITY	GO.0005622.INTRACELLULAR	GO.0005739.uMITOCHONDRION	GO.0006259.uDNA.METABOLISM	GO.0006260.uDNA.REPLICATION	GO.0008408.u35.EXONUCLEASE.ACTIVITY	GO.0016772.uTRANSFERASE.ACTIVITY.TRANSFERRING.PHOSPHORUSCONTAINING.GROUPS	GO.0016779.uNUCLEOTIDYLTRANSFERASE.ACTIVITY
TGME49_061220	transcription elongation factor SPT4, putative	X			GO.0003677.uDNA.BINDING	GO.0003682.uCHROMATIN.BINDING	GO.0003700.uTRANSCRIPTION.FACTOR.ACTIVITY	GO.0005634.uNUCLEUS	GO.0006350.uTRANSCRIPTION	GO.0008270.uZINC.ION.BINDING	GO.0030528.uTRANSCRIPTION.REGULATOR.ACTIVITY	GO.0045449.uREGULATION.OF.TRANSCRIPTION	GO.0046872.uMETAL.ION.BINDING	PDb.RNA_POLYM_II_TRANSCRIBES_mRNA
TGME49_094880	N-glycosylase/DNA lyase, putative	X			GO.0003677.uDNA.BINDING	GO.0003684.uDAMAGED.DNA.BINDING	GO.0006259.uDNA.METABOLISM	GO.0006281.uDNA.REPAIR	GO.0006284.uBASEEXCISION.REPAIR	GO.0006289.uNUCLEOTIDEEXCISION.REPAIR	GO.0006807.uNITROGEN.COMPOUND.METABOLISM	PDb.GENESINVOLVED_EXCISION_REPAIR_MET	PDb.Base_excisionrepairofAPsites_MET	PDB.encodingenzymes_prtsinvolvedDNArepair_MET	PDB.NucleargenestargetedtoMito_MET
TGME49_054140	transcription activator, putative	X			GO.0003677.uDNA.BINDING	GO.0003700.uTRANSCRIPTION.FACTOR.ACTIVITY	GO.0003899.uDNADIRECTED.RNA.POLYMERASE.ACTIVITY	GO.0006350.uTRANSCRIPTION	GO.0016772.uTRANSFERASE.ACTIVITY.TRANSFERRING.PHOSPHORUSCONTAINING.GROUPS	GO.0016779.uNUCLEOTIDYLTRANSFERASE.ACTIVITY	GO.0030528.uTRANSCRIPTION.REGULATOR.ACTIVITY
TGME49_024050	hypothetical protein	X			GO.0003677.uDNA.BINDING	GO.0003700.uTRANSCRIPTION.FACTOR.ACTIVITY	GO.0006355.uREGULATION.OF.TRANSCRIPTION.DNADEPENDENT	GO.0030528.uTRANSCRIPTION.REGULATOR.ACTIVITY	GO.0045449.uREGULATION.OF.TRANSCRIPTION
TGME49_114410	hypothetical protein	X			GO.0003677.uDNA.BINDING	GO.0003723.uRNA.BINDING	GO.0004386.uHELICASE.ACTIVITY	GO.0008270.uZINC.ION.BINDING	PDb.PURINE_MET
TGME49_115920	RNA polymerase II subunit RPB11, putative	X			GO.0003677.uDNA.BINDING	GO.0003899.uDNADIRECTED.RNA.POLYMERASE.ACTIVITY	GO.0006350.uTRANSCRIPTION	GO.0006366.uTRANSCRIPTION.FROM.RNA.POLYMERASE.II.PROMOTER	GO.0016070.uRNA.METABOLISM	GO.0016772.uTRANSFERASE.ACTIVITY.TRANSFERRING.PHOSPHORUSCONTAINING.GROUPS	GO.0016779.uNUCLEOTIDYLTRANSFERASE.ACTIVITY	GO.0046983.uPROTEIN.DIMERIZATION.ACTIVITY	PDb.RNA_POLYM_II_TRANSCRIBES_mRNA
TGME49_097530	DNA-directed RNA polymerase I subunit RPA2, putative	X			GO.0003677.uDNA.BINDING	GO.0003899.uDNADIRECTED.RNA.POLYMERASE.ACTIVITY	GO.0006350.uTRANSCRIPTION	GO.0016070.uRNA.METABOLISM	GO.0016772.uTRANSFERASE.ACTIVITY.TRANSFERRING.PHOSPHORUSCONTAINING.GROUPS	GO.0016779.uNUCLEOTIDYLTRANSFERASE.ACTIVITY	Pb.RNA_POLYM_I_MET
TGME49_095660	hypothetical protein	X			GO.0003677.uDNA.BINDING	GO.0004842u.UBIQUITINPROTEIN.LIGASE.ACTIVITY	GO.0005622.INTRACELLULAR	GO.0008270.uZINC.ION.BINDING	GO.0016874.uLIGASE.ACTIVITY
TGME49_036780	zinc finger (C3HC4 RING finger) protein, putative	X			GO.0003677.uDNA.BINDING	GO.0005634.uNUCLEUS	GO.0006259.uDNA.METABOLISM	GO.0006281.uDNA.REPAIR	GO.0008270.uZINC.ION.BINDING	GO.0046872.uMETAL.ION.BINDING	PDB.invovledinproteosomedegredationandtimedtransc_MET
TGME49_002870	mitochondrial carrier domain-containing protein	X			GO.0003677.uDNA.BINDING	GO.0005634.uNUCLEUS	GO.0006350.uTRANSCRIPTION	GO.0006355.uREGULATION.OF.TRANSCRIPTION.DNADEPENDENT	GO.0006807.uNITROGEN.COMPOUND.METABOLISM	GO.0045449.uREGULATION.OF.TRANSCRIPTION
TGME49_051670	ATPase, AAA family domain containing protein	X			GO.0003678.uDNA.HELICASE.ACTIVITY	GO.0004386.uHELICASE.ACTIVITY	GO.0006259.uDNA.METABOLISM	GO.0006281.uDNA.REPAIR	GO.0006310.uDNA.RECOMBINATION	GO.0016818.uHYDROLASE.ACTIVITY.ACTING.ON.ACID.ANHYDRIDES.IN.PHOSPHORUSCONTAINING.ANHYDRIDES	GO.0017111.uNUCLEOSIDETRIPHOSPHATASE.ACTIVITY
TGME49_078280	WD-40 repeat-containing protein	X			GO.0003682.uCHROMATIN.BINDING	GO.0005678.uCHROMATIN.ASSEMBLY.COMPLEX	GO.0006333.uCHROMATIN.ASSEMBLY.OR.DISASSEMBLY	GO.0042393.uHISTONE.BINDING	GO.0051082.uUNFOLDED.PROTEIN.BINDING	PDB.Nucleosomeassemblyandregul_MET
TGME49_081940	hypothetical protein, conserved	X			GO.0003702.uRNA.POLYMERASE.II.TRANSCRIPTION.FACTOR.ACTIVITY	GO.0006350.uTRANSCRIPTION	GO.0006366.uTRANSCRIPTION.FROM.RNA.POLYMERASE.II.PROMOTER	GO.0006367.uTRANSCRIPTION.INITIATION.FROM.RNA.POLYMERASE.II.PROMOTER	GO.0006461.uPROTEIN.COMPLEX.ASSEMBLY	GO.0016070.uRNA.METABOLISM	GO.0030528.uTRANSCRIPTION.REGULATOR.ACTIVITY
TGME49_014620	hypothetical protein, conserved	X			GO.0003723.uRNA.BINDING	GO.0003735.uSTRUCTURAL.CONSTITUENT.OF.RIBOSOME	GO.0005198.uSTRUCTURAL.MOLECULE.ACTIVITY	GO.0005840u.RIBOSOME	GO.0015935.uSMALL.RIBOSOMAL.SUBUNIT
TGME49_023790	hypothetical protein, conserved	X			GO.0003723.uRNA.BINDING	GO.0004518u.NUCLEASE.ACTIVITY	GO.0004519.uENDONUCLEASE.ACTIVITY	GO.0004540.uRIBONUCLEASE.ACTIVITY	GO.0006396.uRNA.PROCESSING	GO.0016070.uRNA.METABOLISM
TGME49_014820	DNA repair enzyme, putative	X			GO.0003723.uRNA.BINDING	GO.0005622.INTRACELLULAR
TGME49_072010	nucleolar protein family A, putative	X			GO.0003723.uRNA.BINDING	GO.0005732.uSMALL.NUCLEOLAR.RIBONUCLEOPROTEIN.COMPLEX	GO.0006364.uRRNA.PROCESSING	GO.0006396.uRNA.PROCESSING	GO.0007046.RIBOSOME.BIOGENESIS	GO.0009451.uRNA.MODIFICATION	GO.0016070.uRNA.METABOLISM	PDB.encodingcomponentsofribosomalassembly_MET	PDB.Maturationexport60S40Sribosome_MET
TGME49_002740	hypothetical protein	X			GO.0003723.uRNA.BINDING	GO.0006396.uRNA.PROCESSING	GO.0006400.uTRNA.MODIFICATION	GO.0008033.uTRNA.PROCESSING	GO.0009451.uRNA.MODIFICATION	GO.0009982.uPSEUDOURIDINE.SYNTHASE.ACTIVITY	GO.0016070.uRNA.METABOLISM
TGME49_018580	RNA methyltransferase, TrmH family domain-containing protein	X			GO.0003723.uRNA.BINDING	GO.0006396.uRNA.PROCESSING	GO.0008168.uMETHYLTRANSFERASE.ACTIVITY	GO.0008173.uRNA.METHYLTRANSFERASE.ACTIVITY	GO.0008757.uSADENOSYLMETHIONINEDEPENDENT.METHYLTRANSFERASE.ACTIVITY	PDB.Maturationexport60S40Sribosome_MET
TGME49_014210	centromere/microtubule binding protein, putative	X			GO.0003723.uRNA.BINDING	GO.0006396.uRNA.PROCESSING	GO.0009451.uRNA.MODIFICATION	GO.0009982.uPSEUDOURIDINE.SYNTHASE.ACTIVITY	PDb.tRNA_MODIFICATIONS	PDB.encodingcomponentsofribosomalassembly_MET	PDB.Maturationexport60S40Sribosome_MET
TGME49_007940	ribosomal protein S9 domain-containing protein	X			GO.0003735.uSTRUCTURAL.CONSTITUENT.OF.RIBOSOME	GO.0005198.uSTRUCTURAL.MOLECULE.ACTIVITY	GO.0005622.INTRACELLULAR	GO.0005739.uMITOCHONDRION	GO.0005840u.RIBOSOME	GO.0006412.uPROTEIN.BIOSYNTHESIS	GO.0015935.uSMALL.RIBOSOMAL.SUBUNIT	PDB.NucleargenestargetedtoMito_MET	PDB.ribosomalstructure_MET
TGME49_116110	ribosomal protein S15, putative	X			GO.0003735.uSTRUCTURAL.CONSTITUENT.OF.RIBOSOME	GO.0005198.uSTRUCTURAL.MOLECULE.ACTIVITY	GO.0005622.INTRACELLULAR	GO.0005840u.RIBOSOME	GO.0006412.uPROTEIN.BIOSYNTHESIS	PDB.ribosomalstructure_MET
TGME49_068710	elongation factor Tu GTP-binding domain-containing protein	X			GO.0003746.uTRANSLATION.ELONGATION.FACTOR.ACTIVITY	GO.0003924.uGTPASE.ACTIVITY	GO.0005525.uGTP.BINDING	GO.0006412.uPROTEIN.BIOSYNTHESIS	GO.0006414.uTRANSLATIONAL.ELONGATION	PDB.encodingcomponentsofribosomalassembly_MET
TGME49_080540	hypothetical protein	X			GO.0003746.uTRANSLATION.ELONGATION.FACTOR.ACTIVITY	GO.0006414.uTRANSLATIONAL.ELONGATION
TGME49_114270	peptide chain release factor 1, putative	X			GO.0003747.uTRANSLATION.RELEASE.FACTOR.ACTIVITY	GO.0006412.uPROTEIN.BIOSYNTHESIS	GO.0006415.uTRANSLATIONAL.TERMINATION	PDB.NucleargenestargetedtoMito_MET	PDB.Proteinbiosynthesis_MET
TGME49_032510	hypothetical protein	X			GO.0003774.uMOTOR.ACTIVITY	GO.0003779.uACTIN.BINDING	GO.0005515.uPROTEIN.BINDING	GO.0005524.uATP.BINDING	GO.0005856.uCYTOSKELETON	GO.0008270.uZINC.ION.BINDING	GO.0015629.uACTIN.CYTOSKELETON	GO.0016459.uMYOSIN	GO.0016787u.HYDROLASE.ACTIVITY	GO.0016818.uHYDROLASE.ACTIVITY.ACTING.ON.ACID.ANHYDRIDES.IN.PHOSPHORUSCONTAINING.ANHYDRIDES	GO.0017111.uNUCLEOSIDETRIPHOSPHATASE.ACTIVITY	GO.0046872.uMETAL.ION.BINDING
TGME49_075420	flavin-containing amine oxidase domain-containing protein	X			GO.0003774.uMOTOR.ACTIVITY	GO.0003779.uACTIN.BINDING	GO.0005515.uPROTEIN.BINDING	GO.0005524.uATP.BINDING	GO.0005856.uCYTOSKELETON	GO.0009055.uELECTRON.CARRIER.ACTIVITY	GO.0015629.uACTIN.CYTOSKELETON	GO.0016459.uMYOSIN	GO.0016491.uOXIDOREDUCTASE.ACTIVITY	GO.0016787u.HYDROLASE.ACTIVITY	GO.0016818.uHYDROLASE.ACTIVITY.ACTING.ON.ACID.ANHYDRIDES.IN.PHOSPHORUSCONTAINING.ANHYDRIDES	GO.0017111.uNUCLEOSIDETRIPHOSPHATASE.ACTIVITY
TGME49_032150	hypothetical protein, conserved	X			GO.0003774.uMOTOR.ACTIVITY	GO.0003779.uACTIN.BINDING	GO.0005515.uPROTEIN.BINDING	GO.0005524.uATP.BINDING	GO.0005856.uCYTOSKELETON	GO.0015629.uACTIN.CYTOSKELETON	GO.0016459.uMYOSIN	GO.0016787u.HYDROLASE.ACTIVITY	GO.0016818.uHYDROLASE.ACTIVITY.ACTING.ON.ACID.ANHYDRIDES.IN.PHOSPHORUSCONTAINING.ANHYDRIDES	GO.0017111.uNUCLEOSIDETRIPHOSPHATASE.ACTIVITY
TGME49_050010	hypothetical protein, conserved	X			GO.0003774.uMOTOR.ACTIVITY	GO.0003779.uACTIN.BINDING	GO.0005856.uCYTOSKELETON	GO.0015629.uACTIN.CYTOSKELETON	GO.0016459.uMYOSIN
TGME49_058710	hypothetical protein	X			GO.0003774.uMOTOR.ACTIVITY	GO.0003779.uACTIN.BINDING	GO.0005856.uCYTOSKELETON	GO.0015629.uACTIN.CYTOSKELETON	GO.0016459.uMYOSIN
TGME49_109400	chromosome segregation protein, putative	X			GO.0003779.uACTIN.BINDING	GO.0005515.uPROTEIN.BINDING	GO.0005524.uATP.BINDING	GO.0005634.uNUCLEUS
TGME49_019290	F-actin capping protein beta subunit, putative	X			GO.0003779.uACTIN.BINDING	GO.0005515.uPROTEIN.BINDING	GO.0005856.uCYTOSKELETON	GO.0007010.uCYTOSKELETON.ORGANIZATION.AND.BIOGENESIS	GO.0015629.uACTIN.CYTOSKELETON	GO.0030036.uACTIN.CYTOSKELETON.ORGANIZATION.AND.BIOGENESIS	PDb.ActinandFilaments_MET
TGME49_072020	kelch motif domain-containing protein	X			GO.0003779.uACTIN.BINDING	GO.0005515.uPROTEIN.BINDING	GO.0007010.uCYTOSKELETON.ORGANIZATION.AND.BIOGENESIS
TGME49_031210	EH protein, putative	X			GO.0003824.uCATALYTIC.ACTIVITY	GO.0003924.uGTPASE.ACTIVITY	GO.0005515.uPROTEIN.BINDING	GO.0005525.uGTP.BINDING	GO.0016787u.HYDROLASE.ACTIVITY	GO.0016818.uHYDROLASE.ACTIVITY.ACTING.ON.ACID.ANHYDRIDES.IN.PHOSPHORUSCONTAINING.ANHYDRIDES	GO.0017111.uNUCLEOSIDETRIPHOSPHATASE.ACTIVITY	PDB.Classical_clarthrinmediatedvesiculartransport_MET
TGME49_078060	double-strand break repair protein, putative	X			GO.0003824.uCATALYTIC.ACTIVITY	GO.0004518u.NUCLEASE.ACTIVITY	GO.0004519.uENDONUCLEASE.ACTIVITY	GO.0004527.uEXONUCLEASE.ACTIVITY	GO.0005634.uNUCLEUS	GO.0006259.uDNA.METABOLISM	GO.0006281.uDNA.REPAIR	GO.0006807.uNITROGEN.COMPOUND.METABOLISM	GO.0016787u.HYDROLASE.ACTIVITY	GO.0046872.uMETAL.ION.BINDING	PDb.GENESINVOLVED_EXCISION_REPAIR_MET	PDB.encodingenzymes_prtsinvolvedDNArepair_MET
TGME49_016600	DNA-(apurinic or apyrimidinic site) lyase, putative	X			GO.0003824.uCATALYTIC.ACTIVITY	GO.0004518u.NUCLEASE.ACTIVITY	GO.0006259.uDNA.METABOLISM	GO.0006281.uDNA.REPAIR	GO.0006807.uNITROGEN.COMPOUND.METABOLISM	GO.0016787u.HYDROLASE.ACTIVITY	GO.0020011.uAPICOPLAST	PDb.GENESINVOLVED_EXCISION_REPAIR_MET	PDb.Base_excisionrepairofAPsites_MET	PDB.encodingenzymes_prtsinvolvedDNArepair_MET	PDB.Nucleargenestargetedtoapicoplast_MET	PDB.NucleargenestargetedtoMito_MET
TGME49_015100	hypothetical protein	X			GO.0003824.uCATALYTIC.ACTIVITY	GO.0005215.uTRANSPORTER.ACTIVITY	GO.0005524.uATP.BINDING	GO.0006396.uRNA.PROCESSING	GO.0006400.uTRNA.MODIFICATION	GO.0006412.uPROTEIN.BIOSYNTHESIS	GO.0006754.uATP.BIOSYNTHESIS	GO.0006807.uNITROGEN.COMPOUND.METABOLISM	GO.0008033.uTRNA.PROCESSING	GO.0009058.uBIOSYNTHESIS	GO.0009165.uNUCLEOTIDE.BIOSYNTHESIS	GO.0009451.uRNA.MODIFICATION	GO.0015662.uATPASE.ACTIVITY.COUPLED.TO.TRANSMEMBRANE.MOVEMENT.OF.IONS.PHOSPHORYLATIVE.MECHANISM	GO.0016020.uMEMBRANE
TGME49_030420	calcium-transporting ATPase, putative	X			GO.0003824.uCATALYTIC.ACTIVITY	GO.0005215.uTRANSPORTER.ACTIVITY	GO.0005524.uATP.BINDING	GO.0006754.uATP.BIOSYNTHESIS	GO.0006807.uNITROGEN.COMPOUND.METABOLISM	GO.0006810.uTRANSPORT	GO.0006812.uCATION.TRANSPORT	GO.0008152.METABOLISM	GO.0009058.uBIOSYNTHESIS	GO.0009165.uNUCLEOTIDE.BIOSYNTHESIS	GO.0015662.uATPASE.ACTIVITY.COUPLED.TO.TRANSMEMBRANE.MOVEMENT.OF.IONS.PHOSPHORYLATIVE.MECHANISM	GO.0016020.uMEMBRANE	GO.0016021.uINTEGRAL.TO.MEMBRANE	GO.0016787u.HYDROLASE.ACTIVITY
TGME49_031190	arsenical pump-driving ATPase, putative	X			GO.0003824.uCATALYTIC.ACTIVITY	GO.0005215.uTRANSPORTER.ACTIVITY	GO.0005524.uATP.BINDING	GO.0006810.uTRANSPORT	GO.0016020.uMEMBRANE	GO.0016787u.HYDROLASE.ACTIVITY	GO.0016818.uHYDROLASE.ACTIVITY.ACTING.ON.ACID.ANHYDRIDES.IN.PHOSPHORUSCONTAINING.ANHYDRIDES	GO.0016820.uHYDROLASE.ACTIVITY.ACTING.ON.ACID.ANHYDRIDES.CATALYZING.TRANSMEMBRANE.MOVEMENT.OF.SUBSTANCES	GO.0016887.uATPASE.ACTIVITY	GO.0017111.uNUCLEOSIDETRIPHOSPHATASE.ACTIVITY	GO.0042623.uATPASE.ACTIVITY.COUPLED	GO.0042626.uATPASE.ACTIVITY.COUPLED.TO.TRANSMEMBRANE.MOVEMENT.OF.SUBSTANCES
TGME49_022910	phosphoglycerate mutase family protein	X			GO.0003824.uCATALYTIC.ACTIVITY	GO.0005975.uCARBOHYDRATE.METABOLISM	GO.0006096.uGLYCOLYSIS	GO.0008152.METABOLISM	GO.0016868.uINTRAMOLECULAR.TRANSFERASE.ACTIVITY.PHOSPHOTRANSFERASES	PDB.Glycolysis+MET
TGME49_071890	3-ketoacyl-CoA reductase, putative	X			GO.0003824.uCATALYTIC.ACTIVITY	GO.0006629.uLIPID.METABOLISM	GO.0006631.uFATTY.ACID.METABOLISM	GO.0006633.uFATTY.ACID.BIOSYNTHESIS	GO.0008152.METABOLISM	GO.0009058.uBIOSYNTHESIS	GO.0016491.uOXIDOREDUCTASE.ACTIVITY	PDB.FASintheapicomplex_MET
TGME49_032730	diacylglycerol acyltransferase, putative	X			GO.0003824.uCATALYTIC.ACTIVITY	GO.0006629.uLIPID.METABOLISM	GO.0008415.uACYLTRANSFERASE.ACTIVITY	GO.0009058.uBIOSYNTHESIS	GO.0016740.uTRANSFERASE.ACTIVITY
TGME49_054420	patatin-like phospholipase domain-containing protein	X			GO.0003824.uCATALYTIC.ACTIVITY	GO.0006629.uLIPID.METABOLISM	GO.0016787u.HYDROLASE.ACTIVITY	GO.0045735.NUTRIENT.RESERVOIR.ACTIVITY	PDb.PHOSPHOLIPID_UTILIZATION
TGME49_060680	DNA primase small subunit, putative	X			GO.0003899.uDNADIRECTED.RNA.POLYMERASE.ACTIVITY	GO.0006259.uDNA.METABOLISM	GO.0006260.uDNA.REPLICATION	GO.0006269.uDNA.REPLICATION.SYNTHESIS.OF.RNA.PRIMER	GO.0016772.uTRANSFERASE.ACTIVITY.TRANSFERRING.PHOSPHORUSCONTAINING.GROUPS	GO.0016779.uNUCLEOTIDYLTRANSFERASE.ACTIVITY	PDB.DNAReplication_MET	PDB.encodingenzymes_prtsinvolvedDNArepair_MET
TGME49_113120	RNA polymerase Rpb3/Rpb11 dimerisation domain-containing protein	X			GO.0003899.uDNADIRECTED.RNA.POLYMERASE.ACTIVITY	GO.0006350.uTRANSCRIPTION	GO.0016772.uTRANSFERASE.ACTIVITY.TRANSFERRING.PHOSPHORUSCONTAINING.GROUPS	GO.0016779.uNUCLEOTIDYLTRANSFERASE.ACTIVITY	GO.0046983.uPROTEIN.DIMERIZATION.ACTIVITY	PDB.Nucleargenestargetedtoapicoplast_MET	PDB.NucleargenestargetedtoMito_MET
TGME49_070690	hypothetical protein, conserved	X			GO.0003924.uGTPASE.ACTIVITY	GO.0005525.uGTP.BINDING
TGME49_069780	ADP-ribosylation factor, putative	X			GO.0003924.uGTPASE.ACTIVITY	GO.0005525.uGTP.BINDING	GO.0006464.uPROTEIN.MODIFICATION	GO.0007165.uSIGNAL.TRANSDUCTION	GO.0007264.uSMALL.GTPASE.MEDIATED.SIGNAL.TRANSDUCTION	PDB.ClassicalCOPI_mediatedvesiculartransport_MET	PDB.ClassicalCOPII_mediatedvesiculartransport_MET	PDB.Classical_clarthrinmediatedvesiculartransport_MET
TGME49_048880	Ras family domain-containing protein	X			GO.0003924.uGTPASE.ACTIVITY	GO.0005525.uGTP.BINDING	GO.0006810.uTRANSPORT	GO.0006886.uINTRACELLULAR.PROTEIN.TRANSPORT	GO.0007165.uSIGNAL.TRANSDUCTION	GO.0007264.uSMALL.GTPASE.MEDIATED.SIGNAL.TRANSDUCTION	GO.0015031.uPROTEIN.TRANSPORT	GO.0016818.uHYDROLASE.ACTIVITY.ACTING.ON.ACID.ANHYDRIDES.IN.PHOSPHORUSCONTAINING.ANHYDRIDES	GO.0017111.uNUCLEOSIDETRIPHOSPHATASE.ACTIVITY	PDB.Import_exportthroughnuclearpore_MET	PDB.RABcycle_MET	PDB.Rabproteinsinintracellulartraffi_MET
TGME49_044000	DEAD/DEAH box helicase, putative	X			GO.0004004.uATPDEPENDENT.RNA.HELICASE.ACTIVITY	GO.0004004.uATPDEPENDENT.RNA.HELICASE.ACTIVITY	GO.0004386.uHELICASE.ACTIVITY	GO.0004386.uHELICASE.ACTIVITY	GO.0008026.uATPDEPENDENT.HELICASE.ACTIVITY	GO.0008026.uATPDEPENDENT.HELICASE.ACTIVITY	GO.0016887.uATPASE.ACTIVITY	GO.0016887.uATPASE.ACTIVITY	GO.0042623.uATPASE.ACTIVITY.COUPLED	GO.0042623.uATPASE.ACTIVITY.COUPLED	PDB.encodingcomponentsofribosomalassembly_MET
TGME49_026090	RNA helicase, putative	X			GO.0004004.uATPDEPENDENT.RNA.HELICASE.ACTIVITY	GO.0004386.uHELICASE.ACTIVITY	GO.0008026.uATPDEPENDENT.HELICASE.ACTIVITY	GO.0016070.uRNA.METABOLISM	GO.0016887.uATPASE.ACTIVITY	GO.0042623.uATPASE.ACTIVITY.COUPLED	PDb.SPLICING_OF_PRE_mRNA
TGME49_095070	ATP-dependent helicase, putative	X			GO.0004004.uATPDEPENDENT.RNA.HELICASE.ACTIVITY	GO.0004386.uHELICASE.ACTIVITY	GO.0008026.uATPDEPENDENT.HELICASE.ACTIVITY	GO.0016887.uATPASE.ACTIVITY	GO.0042623.uATPASE.ACTIVITY.COUPLED	PDb.SPLICING_OF_PRE_mRNA	PDB.encodingcomponentsofribosomalassembly_MET	PDB.Maturationexport60S40Sribosome_MET
TGME49_045590	peptidase S54 family domain-containing protein	X			GO.0004175.uENDOPEPTIDASE.ACTIVITY	GO.0004252.uSERINETYPE.ENDOPEPTIDASE.ACTIVITY	GO.0005739.uMITOCHONDRION	GO.0005743.uMITOCHONDRIAL.INNER.MEMBRANE	GO.0008236.uSERINETYPE.PEPTIDASE.ACTIVITY	PDB.Peptidasesandproteases_MET
TGME49_037150	signal peptide peptidase domain-containing protein	X			GO.0004175.uENDOPEPTIDASE.ACTIVITY	GO.0007155.uCELL.ADHESION	GO.0016337.uCELLCELL.ADHESION	GO.0030260.uENTRY.INTO.HOST.CELL	PDB.Peptidasesandproteases_MET	PDB.Postranslationtranslocationineukaryotes_MET
TGME49_111090	ubiquitin carboxyl-terminal hydrolase, putative	X			GO.0004221.uUBIQUITIN.THIOLESTERASE.ACTIVITY	GO.0006464.uPROTEIN.MODIFICATION	GO.0006508.uPROTEOLYSIS	GO.0006511u.UBIQUITINDEPENDENT.PROTEIN.CATABOLISM	GO.0008234.uCYSTEINETYPE.PEPTIDASE.ACTIVITY	GO.0016579u.PROTEIN.DEUBIQUITINATION	GO.0016787u.HYDROLASE.ACTIVITY	GO.0019538.uPROTEIN.METABOLISM	GO.0030163.uPROTEIN.CATABOLISM	PDB.invovledinproteosomedegredationandtimedtransc_MET	PDB.Peptidasesandproteases_MET
TGME49_026940	ubiquitin carboxyl-terminal hydrolase, putative	X			GO.0004221.uUBIQUITIN.THIOLESTERASE.ACTIVITY	GO.0006508.uPROTEOLYSIS	GO.0006511u.UBIQUITINDEPENDENT.PROTEIN.CATABOLISM	GO.0030163.uPROTEIN.CATABOLISM	PDB.Peptidasesandproteases_MET
TGME49_050780	zinc-finger in ubiquitin-hydrolases domain-containing protein	X			GO.0004221.uUBIQUITIN.THIOLESTERASE.ACTIVITY	GO.0008270.uZINC.ION.BINDING	GO.0016787u.HYDROLASE.ACTIVITY	GO.0046872.uMETAL.ION.BINDING
TGME49_043800	long-chain fatty acid CoA ligase, putative	X			GO.0004467.uLONGCHAINFATTYACIDCOA.LIGASE.ACTIVITY	GO.0006629.uLIPID.METABOLISM	GO.0006631.uFATTY.ACID.METABOLISM	GO.0008152.METABOLISM	GO.0016874.uLIGASE.ACTIVITY	PDb.PHOSPHOLIPID_UTILIZATION	PDb.SPHINOMYELIN_MET	PDb.N-myristoylation,_S-acylation_and_prenylation_of_proteins_MET	PDB.FASintheapicomplex_MET	PDB.Generationofpolyphosphates_MET	PDB.phosphatidyethanolamine_phoserinemet_MET
TGME49_002790	dihydrouridine synthase domain-containing protein	X			GO.0004518u.NUCLEASE.ACTIVITY	GO.0004519.uENDONUCLEASE.ACTIVITY	GO.0004540.uRIBONUCLEASE.ACTIVITY	GO.0006396.uRNA.PROCESSING	GO.0008033.uTRNA.PROCESSING	GO.0016491.uOXIDOREDUCTASE.ACTIVITY	GO.0050660.uFAD.BINDING	PDb.tRNA_MODIFICATIONS
TGME49_046970	exosome component 10, putative	X			GO.0004518u.NUCLEASE.ACTIVITY	GO.0004527.uEXONUCLEASE.ACTIVITY	GO.0005622.INTRACELLULAR	GO.0008408.u35.EXONUCLEASE.ACTIVITY	PDb.GENESINVOLVED_EXCISION_REPAIR_MET	PDb.Base_excisionrepairofAPsites_MET	PDB.DNAmismatchrepair_MET	PDB.encodingcomponentsofribosomalassembly_MET	PDB.Maturationexport60S40Sribosome_MET
TGME49_067540	AGC kinase	X			GO.0004672.uPROTEIN.KINASE.ACTIVITY	GO.0004674.uPROTEIN.SERINETHREONINE.KINASE.ACTIVITY	GO.0004713.uPROTEINTYROSINE.KINASE.ACTIVITY	GO.0006464.uPROTEIN.MODIFICATION	GO.0006468.uPROTEIN.AMINO.ACID.PHOSPHORYLATION	GO.0016301.uKINASE.ACTIVITY	GO.0016772.uTRANSFERASE.ACTIVITY.TRANSFERRING.PHOSPHORUSCONTAINING.GROUPS	GO.0016773.uPHOSPHOTRANSFERASE.ACTIVITY.ALCOHOL.GROUP.AS.ACCEPTOR	PD.PRT_PHOSPHORYLATION_MET	PDb.CALCIUM_CALM_ACTIVATION_PRTKINASES	PDb.ActinandFilaments_MET	PDB.Proteinkinase_MET
TGME49_068210	AGC kinase	X			GO.0004672.uPROTEIN.KINASE.ACTIVITY	GO.0004674.uPROTEIN.SERINETHREONINE.KINASE.ACTIVITY	GO.0004713.uPROTEINTYROSINE.KINASE.ACTIVITY	GO.0006464.uPROTEIN.MODIFICATION	GO.0006468.uPROTEIN.AMINO.ACID.PHOSPHORYLATION	GO.0016301.uKINASE.ACTIVITY	GO.0016772.uTRANSFERASE.ACTIVITY.TRANSFERRING.PHOSPHORUSCONTAINING.GROUPS	GO.0016773.uPHOSPHOTRANSFERASE.ACTIVITY.ALCOHOL.GROUP.AS.ACCEPTOR	PD.PRT_PHOSPHORYLATION_MET	PDB.Proteinkinase_MET
TGME49_034970	Tyrosine kinase-like (TKL) protein	X			GO.0004672.uPROTEIN.KINASE.ACTIVITY	GO.0004674.uPROTEIN.SERINETHREONINE.KINASE.ACTIVITY	GO.0004713.uPROTEINTYROSINE.KINASE.ACTIVITY	GO.0006464.uPROTEIN.MODIFICATION	GO.0006468.uPROTEIN.AMINO.ACID.PHOSPHORYLATION	GO.0016301.uKINASE.ACTIVITY	GO.0016772.uTRANSFERASE.ACTIVITY.TRANSFERRING.PHOSPHORUSCONTAINING.GROUPS	GO.0016773.uPHOSPHOTRANSFERASE.ACTIVITY.ALCOHOL.GROUP.AS.ACCEPTOR	PDB.Proteinkinase_MET
TGME49_110760	protein phosphatase 2C, putative	X			GO.0004721.uPHOSPHOPROTEIN.PHOSPHATASE.ACTIVITY	GO.0004722.uPROTEIN.SERINETHREONINE.PHOSPHATASE.ACTIVITY	GO.0006464.uPROTEIN.MODIFICATION	GO.0006470.uPROTEIN.AMINO.ACID.DEPHOSPHORYLATION	GO.0008287.uPROTEIN.SERINETHREONINE.PHOSPHATASE.COMPLEX
TGME49_090170	protein serine/threonine phosphatase, putative / sortilin	X			GO.0004721.uPHOSPHOPROTEIN.PHOSPHATASE.ACTIVITY	GO.0005506.uIRON.ION.BINDING	GO.0006464.uPROTEIN.MODIFICATION	GO.0006470.uPROTEIN.AMINO.ACID.DEPHOSPHORYLATION	GO.0008287.uPROTEIN.SERINETHREONINE.PHOSPHATASE.COMPLEX	PD.PRT_PHOSPHORYLATION_MET	PDB.Phosphateses_MET	PDB.Proteinsduringpassagethroughprophase	PDB.Putativeorganizationkinechore_MET
TGME49_108830	dual specificity phosphatase, catalytic domain containing protein	X			GO.0004721.uPHOSPHOPROTEIN.PHOSPHATASE.ACTIVITY	GO.0006464.uPROTEIN.MODIFICATION	GO.0006470.uPROTEIN.AMINO.ACID.DEPHOSPHORYLATION	GO.0008138.uPROTEIN.TYROSINESERINETHREONINE.PHOSPHATASE.ACTIVITY	PD.PRT_PHOSPHORYLATION_MET	PDb.ActinandFilaments_MET	PDB.Phosphateses_MET
TGME49_063870	glutamyl-tRNA synthetase, putative	X			GO.0004812.uAMINOACYLTRNA.LIGASE.ACTIVITY	GO.0004818.uGLUTAMATETRNA.LIGASE.ACTIVITY	GO.0005737.CYTOPLASM	GO.0006412.uPROTEIN.BIOSYNTHESIS	GO.0006418.uTRNA.AMINOACYLATION.FOR.PROTEIN.TRANSLATION	GO.0006424.uGLUTAMYLTRNA.AMINOACYLATION	GO.0006520.uAMINO.ACID.METABOLISM	GO.0016070.uRNA.METABOLISM	GO.0016874.uLIGASE.ACTIVITY	PDB.Glutamatemetab_MET	PDB.Proteinbiosynthesis_MET
TGME49_010840	arginyl-tRNA synthetase, putative	X			GO.0004812.uAMINOACYLTRNA.LIGASE.ACTIVITY	GO.0006412.uPROTEIN.BIOSYNTHESIS	GO.0006418.uTRNA.AMINOACYLATION.FOR.PROTEIN.TRANSLATION	GO.0006520.uAMINO.ACID.METABOLISM	GO.0016070.uRNA.METABOLISM	GO.0016874.uLIGASE.ACTIVITY	PDb.ARGININE_PROLINE_MET	PDB.Nucleargenestargetedtoapicoplast_MET	PDB.Proteinbiosynthesis_MET
TGME49_077030	isoleucyl-tRNA synthetase, putative	X			GO.0004812.uAMINOACYLTRNA.LIGASE.ACTIVITY	GO.0006412.uPROTEIN.BIOSYNTHESIS	GO.0006418.uTRNA.AMINOACYLATION.FOR.PROTEIN.TRANSLATION	GO.0006520.uAMINO.ACID.METABOLISM	GO.0016070.uRNA.METABOLISM	GO.0016874.uLIGASE.ACTIVITY	PDB.Proteinbiosynthesis_MET
TGME49_048630	actin, putative	X			GO.0005198.uSTRUCTURAL.MOLECULE.ACTIVITY	GO.0005200.uSTRUCTURAL.CONSTITUENT.OF.CYTOSKELETON	GO.0005515.uPROTEIN.BINDING	GO.0005856.uCYTOSKELETON	GO.0015629.uACTIN.CYTOSKELETON
TGME49_040650	coatomer alpha subunit, putative	X			GO.0005198.uSTRUCTURAL.MOLECULE.ACTIVITY	GO.0005515.uPROTEIN.BINDING	GO.0005794.uGOLGI.APPARATUS	GO.0006810.uTRANSPORT	GO.0006886.uINTRACELLULAR.PROTEIN.TRANSPORT	GO.0015031.uPROTEIN.TRANSPORT	GO.0016192.uVESICLEMEDIATED.TRANSPORT	PDB.ClassicalCOPI_mediatedvesiculartransport_MET
TGME49_106220	formin binding protein, putative	X			GO.0005198.uSTRUCTURAL.MOLECULE.ACTIVITY	PDb.SPLICING_OF_PRE_mRNA
TGME49_109240	corA-like Mg2+ transporter domain-containing protein	X			GO.0005215.uTRANSPORTER.ACTIVITY	GO.0005215.uTRANSPORTER.ACTIVITY	GO.0006812.uCATION.TRANSPORT	GO.0006812.uCATION.TRANSPORT	GO.0030001.uMETAL.ION.TRANSPORT	GO.0030001.uMETAL.ION.TRANSPORT	GO.0046873.uMETAL.ION.TRANSPORTER.ACTIVITY	GO.0046873.uMETAL.ION.TRANSPORTER.ACTIVITY	PDb.TRANSPORTERS_OF_PLASMA_MEMBR	PDB.transportproteins_MET
TGME49_026060	transmembrane amino acid transporter, putative	X			GO.0005215.uTRANSPORTER.ACTIVITY	GO.0005279.AMINO.ACIDPOLYAMINE.TRANSPORTER.ACTIVITY	GO.0006810.uTRANSPORT	PDb.TRANSPORTERS_OF_PLASMA_MEMBR	PDB.transportproteins_MET	PDB.Hgbdigestionandferriprotomet_MET
TGME49_014150	mitochondrial import inner membrane translocase subunit, putative	X			GO.0005215.uTRANSPORTER.ACTIVITY	GO.0005739.uMITOCHONDRION	GO.0005743.uMITOCHONDRIAL.INNER.MEMBRANE	GO.0005744.uMITOCHONDRIAL.INNER.MEMBRANE.PRESEQUENCE.TRANSLOCASE.COMPLEX	GO.0006605.uPROTEIN.TARGETING	GO.0006626.uPROTEIN.TARGETING.TO.MITOCHONDRION	GO.0006886.uINTRACELLULAR.PROTEIN.TRANSPORT	GO.0008565.uPROTEIN.TRANSPORTER.ACTIVITY	GO.0015031.uPROTEIN.TRANSPORT	PDB.Importprotsintomitochondria_MET
TGME49_093570	translocation protein Sec62, putative	X			GO.0005215.uTRANSPORTER.ACTIVITY	GO.0005783.uENDOPLASMIC.RETICULUM	GO.0007242.INTRACELLULAR.SIGNALING.CASCADE	GO.0008565.uPROTEIN.TRANSPORTER.ACTIVITY	GO.0015031.uPROTEIN.TRANSPORT	PDB.Postranslationtranslocationineukaryotes_MET
TGME49_072610	hypothetical protein	X			GO.0005215.uTRANSPORTER.ACTIVITY	GO.0005886.uPLASMA.MEMBRANE	GO.0006461.uPROTEIN.COMPLEX.ASSEMBLY	GO.0006886.uINTRACELLULAR.PROTEIN.TRANSPORT	GO.0008565.uPROTEIN.TRANSPORTER.ACTIVITY	GO.0015031.uPROTEIN.TRANSPORT	GO.0016192.uVESICLEMEDIATED.TRANSPORT	GO.0030131.uCLATHRIN.ADAPTOR.COMPLEX
TGME49_022310	hypothetical protein, conserved	X			GO.0005215.uTRANSPORTER.ACTIVITY	GO.0005886.uPLASMA.MEMBRANE	GO.0006810.uTRANSPORT	GO.0016021.uINTEGRAL.TO.MEMBRANE
TGME49_059010	vacuoloar ATP synthase subunit D, putative	X			GO.0005215.uTRANSPORTER.ACTIVITY	GO.0006754.uATP.BIOSYNTHESIS	GO.0006812.uCATION.TRANSPORT	GO.0007035.uVACUOLAR.ACIDIFICATION	GO.0009165.uNUCLEOTIDE.BIOSYNTHESIS	GO.0015986.uATP.SYNTHESIS.COUPLED.PROTON.TRANSPORT	GO.0015992.uPROTON.TRANSPORT	GO.0016469.uPROTONTRANSPORTING.TWOSECTOR.ATPASE.COMPLEX	GO.0016820.uHYDROLASE.ACTIVITY.ACTING.ON.ACID.ANHYDRIDES.CATALYZING.TRANSMEMBRANE.MOVEMENT.OF.SUBSTANCES	GO.0016887.uATPASE.ACTIVITY	GO.0042623.uATPASE.ACTIVITY.COUPLED	GO.0042626.uATPASE.ACTIVITY.COUPLED.TO.TRANSMEMBRANE.MOVEMENT.OF.SUBSTANCES	GO.0046933.uHYDROGENTRANSPORTING.ATP.SYNTHASE.ACTIVITY.ROTATIONAL.MECHANISM	GO.0046961.uHYDROGENTRANSPORTING.ATPASE.ACTIVITY.ROTATIONAL.MECHANISM
TGME49_029170	Formate/nitrite transport domain containing protein	X			GO.0005215.uTRANSPORTER.ACTIVITY	GO.0006810.uTRANSPORT	GO.0016020.uMEMBRANE	PDB.transportproteins_MET
TGME49_105770	ABC transporter, putative	X			GO.0005215.uTRANSPORTER.ACTIVITY	GO.0016820.uHYDROLASE.ACTIVITY.ACTING.ON.ACID.ANHYDRIDES.CATALYZING.TRANSMEMBRANE.MOVEMENT.OF.SUBSTANCES	GO.0016887.uATPASE.ACTIVITY	GO.0042623.uATPASE.ACTIVITY.COUPLED	GO.0042626.uATPASE.ACTIVITY.COUPLED.TO.TRANSMEMBRANE.MOVEMENT.OF.SUBSTANCES	PDB.Nitrogenmet_MET
TGME49_002800	cytochrome c oxidase assembly protein COX11, putative	X			GO.0005507.uCOPPER.ION.BINDING	GO.0005739.uMITOCHONDRION	GO.0006461.uPROTEIN.COMPLEX.ASSEMBLY	PDb.Biogenesisofcytochrome_oxidase_MET	PDB.Mitochondrialelectronflow_MET	PDB.NucleargenestargetedtoMito_MET
TGME49_059710	hypothetical protein, conserved	X			GO.0005509.uCALCIUM.ION.BINDING	GO.0046872.uMETAL.ION.BINDING
TGME49_086800	hypothetical protein	X			GO.0005509.uCALCIUM.ION.BINDING	GO.0046872.uMETAL.ION.BINDING
TGME49_115780	myosin regulatory light chain, putative	X			GO.0005509.uCALCIUM.ION.BINDING	GO.0046872.uMETAL.ION.BINDING	PDb.CALCIUM_CALM_ACTIVATION_PRTKINASES
TGME49_085220	CAP-Gly domain-containing protein	X			GO.0005515.uPROTEIN.BINDING
TGME49_056810	DnaJ domain-containing protein	X			GO.0005515.uPROTEIN.BINDING	GO.0005524.uATP.BINDING	GO.0006259.uDNA.METABOLISM	GO.0006260.uDNA.REPLICATION	GO.0006457.uPROTEIN.FOLDING	GO.0006807.uNITROGEN.COMPOUND.METABOLISM	GO.0008270.uZINC.ION.BINDING	GO.0009058.uBIOSYNTHESIS	GO.0009408.uRESPONSE.TO.HEAT	GO.0019538.uPROTEIN.METABOLISM	GO.0046872.uMETAL.ION.BINDING	GO.0051082.uUNFOLDED.PROTEIN.BINDING
TGME49_080550	coatomer zeta-2 subunit, putative	X			GO.0005515.uPROTEIN.BINDING	GO.0005794.uGOLGI.APPARATUS	GO.0006810.uTRANSPORT	GO.0006886.uINTRACELLULAR.PROTEIN.TRANSPORT	GO.0015031.uPROTEIN.TRANSPORT	GO.0016020.uMEMBRANE	GO.0016192.uVESICLEMEDIATED.TRANSPORT
TGME49_100290	SNARE domain-containing protein	X			GO.0005515.uPROTEIN.BINDING	GO.0006810.uTRANSPORT	GO.0006886.uINTRACELLULAR.PROTEIN.TRANSPORT	GO.0015031.uPROTEIN.TRANSPORT	GO.0016192.uVESICLEMEDIATED.TRANSPORT	PDB.molecularvesicleexocytosis_MET	PDB.RABcycle_MET
TGME49_109950	microtubule-associated protein, putative	X			GO.0005515.uPROTEIN.BINDING	GO.0007010.uCYTOSKELETON.ORGANIZATION.AND.BIOGENESIS	PDB.encodingcomponentsofribosomalassembly_MET	PDB.Regulationofspindledynamics_MET
TGME49_026810	SET domain-containing protein / Bromodomain-containing protein	X			GO.0005515.uPROTEIN.BINDING	GO.0008270.uZINC.ION.BINDING	GO.0019904.uPROTEIN.DOMAIN.SPECIFIC.BINDING	GO.0046872.uMETAL.ION.BINDING	PDB.Histonlysinemethylation_MET	PDB.Pfalcichromatinlandscape_MET
TGME49_044380	hypothetical protein, conserved	X			GO.0005524.uATP.BINDING
TGME49_044600	hypothetical protein	X			GO.0005524.uATP.BINDING
TGME49_109380	nuf2 family domain-containing protein	X			GO.0005524.uATP.BINDING	GO.0005634.uNUCLEUS	GO.0007049.uCELL.CYCLE	GO.0007067.uMITOSIS
TGME49_099080	hypothetical protein	X			GO.0005524.uATP.BINDING	GO.0005783.uENDOPLASMIC.RETICULUM	GO.0006810.uTRANSPORT	GO.0016021.uINTEGRAL.TO.MEMBRANE	PDB.CatabolismofPolyphosphates_MET
TGME49_057390	GTP-binding conserved hypothetical domain-containing protein	X			GO.0005525.uGTP.BINDING
TGME49_094250	hypothetical protein	X			GO.0005525.uGTP.BINDING	GO.0005783.uENDOPLASMIC.RETICULUM	GO.0006810.uTRANSPORT	GO.0006888.uER.TO.GOLGI.VESICLEMEDIATED.TRANSPORT	GO.0016192.uVESICLEMEDIATED.TRANSPORT	PDB.ClassicalCOPII_mediatedvesiculartransport_MET
TGME49_091800	ADP-ribosylation factor-like protein 1, putative	X			GO.0005525.uGTP.BINDING	GO.0007165.uSIGNAL.TRANSDUCTION	GO.0007264.uSMALL.GTPASE.MEDIATED.SIGNAL.TRANSDUCTION	PDB.ClassicalCOPI_mediatedvesiculartransport_MET	PDB.ClassicalCOPII_mediatedvesiculartransport_MET	PDB.Classical_clarthrinmediatedvesiculartransport_MET	PDB.NucleargenestargetedtoMito_MET	PDB.Nucleosomeassemblyandregul_MET
TGME49_001220	hypothetical protein	X			GO.0005622.INTRACELLULAR	GO.0005634.uNUCLEUS	GO.0008270.uZINC.ION.BINDING	GO.0016740.uTRANSFERASE.ACTIVITY	GO.0046872.uMETAL.ION.BINDING
TGME49_105240	XPA-binding protein, putative	X			GO.0005622.INTRACELLULAR	GO.0006396.uRNA.PROCESSING	GO.0016070.uRNA.METABOLISM	PDb.GENESINVOLVED_EXCISION_REPAIR_MET	PDB.Nucleotideexcisionrepair_MET
TGME49_009000	HECT-domain (ubiquitin-transferase) containing protein	X			GO.0005622.INTRACELLULAR	GO.0006464.uPROTEIN.MODIFICATION	GO.0016874.uLIGASE.ACTIVITY	GO.0019538.uPROTEIN.METABOLISM	PDB.invovledinproteosomedegredationandtimedtransc_MET
TGME49_071880	B-box zinc finger protein, putative	X			GO.0005622.INTRACELLULAR	GO.0008270.uZINC.ION.BINDING	GO.0046872.uMETAL.ION.BINDING
TGME49_014610	hypothetical protein	X			GO.0005634.uNUCLEUS
TGME49_046620	G10 protein, putative	X			GO.0005634.uNUCLEUS
TGME49_110820	step II splicing factor SLU7, putative	X			GO.0005634.uNUCLEUS	GO.0005681.uSPLICEOSOME.COMPLEX	GO.0006396.uRNA.PROCESSING	GO.0006807.uNITROGEN.COMPOUND.METABOLISM	GO.0008380.uRNA.SPLICING	GO.0016070.uRNA.METABOLISM	GO.0031202.RNA.SPLICING.FACTOR.ACTIVITY.TRANSESTERIFICATION.MECHANISM	PDb.SPLICING_OF_PRE_mRNA
TGME49_112650	hypothetical protein	X			GO.0005634.uNUCLEUS	GO.0006350.uTRANSCRIPTION	GO.0006355.uREGULATION.OF.TRANSCRIPTION.DNADEPENDENT	GO.0006807.uNITROGEN.COMPOUND.METABOLISM	GO.0009058.uBIOSYNTHESIS	GO.0045449.uREGULATION.OF.TRANSCRIPTION
TGME49_048640	regulator of chromosome condensation domain-containing protein	X			GO.0005634.uNUCLEUS	GO.0020011.uAPICOPLAST	PDB.ClassicalCOPI_mediatedvesiculartransport_MET	PDB.Classical_clarthrinmediatedvesiculartransport_MET	PDB.Import_exportthroughnuclearpore_MET	PDB.Karyopherin_exportmediatednuclearexport_MET	PDB.Nucleargenestargetedtoapicoplast_MET	PDB.RABcycle_MET
TGME49_109730	thioredoxin reductase, putative	X			GO.0005737.CYTOPLASM	GO.0008152.METABOLISM	GO.0016491.uOXIDOREDUCTASE.ACTIVITY	GO.0050660.uFAD.BINDING	PD.PYRIMIDINE_MET	PDb.PURINE_MET	PDb.REDOX_MET	PDb.THIOREXDOXON_PERIREDOXON_GLUTARED
TGME49_093390	cytochrome c heme lyase, putative	X			GO.0005739.uMITOCHONDRION	GO.0005743.uMITOCHONDRIAL.INNER.MEMBRANE	GO.0006118.uELECTRON.TRANSPORT	GO.0006461.uPROTEIN.COMPLEX.ASSEMBLY	GO.0006464.uPROTEIN.MODIFICATION	PD.PORPHRYN_MET	PDB.NucleargenestargetedtoMito_MET
TGME49_111150	hypothetical protein, conserved	X			GO.0005739.uMITOCHONDRION	GO.0005743.uMITOCHONDRIAL.INNER.MEMBRANE	GO.0016021.uINTEGRAL.TO.MEMBRANE
TGME49_068890	citrate synthase, putative	X			GO.0005739.uMITOCHONDRION	GO.0005759.uMITOCHONDRIAL.MATRIX	GO.0005975.uCARBOHYDRATE.METABOLISM	GO.0006099.uTRICARBOXYLIC.ACID.CYCLE	GO.0016740.uTRANSFERASE.ACTIVITY	PDb.MITOC_TCA_CYCLE	PDB.NucleargenestargetedtoMito_MET
TGME49_019550	dihydrolipoamide succinyltransferase component of 2-oxoglutaratedehydrogenase complex, putative	X			GO.0005739.uMITOCHONDRION	GO.0006099.uTRICARBOXYLIC.ACID.CYCLE	GO.0008152.METABOLISM	GO.0008415.uACYLTRANSFERASE.ACTIVITY	PDb.MITOC_TCA_CYCLE	PDB.NucleargenestargetedtoMito_MET
TGME49_061030	mitochondrial NADPH*adrenodoxin oxidoreductase, putative	X			GO.0005739.uMITOCHONDRION	GO.0006118.uELECTRON.TRANSPORT	GO.0009055.uELECTRON.CARRIER.ACTIVITY	GO.0016491.uOXIDOREDUCTASE.ACTIVITY	PDb.Biogenesisofcytochrome_oxidase_MET	PDB.MechansimofFE_Sprtbiogenesis_MET	PDB.NucleargenestargetedtoMito_MET
TGME49_037470	aminomethyltransferase, mitochondrial, putative	X			GO.0005739.uMITOCHONDRION	GO.0006520.uAMINO.ACID.METABOLISM	GO.0008168.uMETHYLTRANSFERASE.ACTIVITY	PDB.Glycineandserinemet_MET	PDB.NucleargenestargetedtoMito_MET
TGME49_058690	5-aminolevulinic acid synthase, putative	X			GO.0005739.uMITOCHONDRION	GO.0006779.uPORPHYRIN.BIOSYNTHESIS	GO.0006783.uHEME.BIOSYNTHESIS	GO.0008415.uACYLTRANSFERASE.ACTIVITY	PD.PORPHRYN_MET	PDb.VITB6_MET	PDB.Glycineandserinemet_MET	PDB.NucleargenestargetedtoMito_MET
TGME49_100380	endoplasmic reticulum oxidoreductin, putative	X			GO.0005783.uENDOPLASMIC.RETICULUM	GO.0006457.uPROTEIN.FOLDING	GO.0006464.uPROTEIN.MODIFICATION	GO.0006467u.PROTEIN.THIOLDISULFIDE.EXCHANGE	GO.0009055.uELECTRON.CARRIER.ACTIVITY	GO.0016491.uOXIDOREDUCTASE.ACTIVITY	GO.0050660.uFAD.BINDING	PDB.Proteosomemediateddegredat_MET	PDB.Proteosomemdiatedproteolysis_MET
TGME49_108000	Gpi16 subunit, GPI transamidase domain-containing protein	X			GO.0005783.uENDOPLASMIC.RETICULUM	GO.0006464.uPROTEIN.MODIFICATION	GO.0006506.uGPI.ANCHOR.BIOSYNTHESIS	GO.0006629.uLIPID.METABOLISM	GO.0006644.uPHOSPHOLIPID.METABOLISM	GO.0008654.uPHOSPHOLIPID.BIOSYNTHESIS
TGME49_071440	hypothetical protein, conserved	X			GO.0005783.uENDOPLASMIC.RETICULUM	GO.0006508.uPROTEOLYSIS	GO.0006511u.UBIQUITINDEPENDENT.PROTEIN.CATABOLISM	GO.0016787u.HYDROLASE.ACTIVITY	GO.0016818.uHYDROLASE.ACTIVITY.ACTING.ON.ACID.ANHYDRIDES.IN.PHOSPHORUSCONTAINING.ANHYDRIDES	GO.0016887.uATPASE.ACTIVITY	GO.0017111.uNUCLEOSIDETRIPHOSPHATASE.ACTIVITY	GO.0019538.uPROTEIN.METABOLISM	GO.0030163.uPROTEIN.CATABOLISM	PDB.Proteosomemediateddegredat_MET	PDB.Proteosomemdiatedproteolysis_MET
TGME49_070530	ubiquitin fusion degradation domain-containing protein	X			GO.0005783.uENDOPLASMIC.RETICULUM	GO.0006508.uPROTEOLYSIS	GO.0006511u.UBIQUITINDEPENDENT.PROTEIN.CATABOLISM	GO.0016887.uATPASE.ACTIVITY	GO.0030163.uPROTEIN.CATABOLISM	PDB.Proteosomemediateddegredat_MET	PDB.Proteosomemdiatedproteolysis_MET
TGME49_056980	glycerol-3-phosphate acyltransferase, putative	X			GO.0005783.uENDOPLASMIC.RETICULUM	GO.0008152.METABOLISM	GO.0008415.uACYLTRANSFERASE.ACTIVITY	PDb.TRANSPORTERS_OF_PLASMA_MEMBR	PDB.FASintheapicomplex_MET	PDB.phosphatidyethanolamine_phoserinemet_MET
TGME49_093050	sybindin-like family domain-containing protein	X			GO.0005794.uGOLGI.APPARATUS	GO.0006810.uTRANSPORT	GO.0006888.uER.TO.GOLGI.VESICLEMEDIATED.TRANSPORT	GO.0016192.uVESICLEMEDIATED.TRANSPORT	PDB.Tetheringcomplexes_MET	PDB.RABcycle_MET
TGME49_037140	ethylene inducible protein, putative	X			GO.0005829.uCYTOSOL	GO.0006979.uRESPONSE.TO.OXIDATIVE.STRESS	GO.0009058.uBIOSYNTHESIS	GO.0016787u.HYDROLASE.ACTIVITY	PDb.VITB6_MET
TGME49_081490	glutamine amidotransferase, SNO family domain-containing protein	X			GO.0005829.uCYTOSOL	GO.0006979.uRESPONSE.TO.OXIDATIVE.STRESS	PDb.VITB6_MET
TGME49_101350	hypothetical protein	X			GO.0005886.uPLASMA.MEMBRANE
TGME49_047670	ribulose-phosphate 3-epimerase	X			GO.0005975.uCARBOHYDRATE.METABOLISM	GO.0006098u.PENTOSEPHOSPHATE.SHUNT	PDB.Pentose_phosphatecycle_MET
TGME49_027420	lytB domain-containing protein	X			GO.0005975.uCARBOHYDRATE.METABOLISM	GO.0006629.uLIPID.METABOLISM	GO.0006644.uPHOSPHOLIPID.METABOLISM	GO.0008299.uISOPRENOID.BIOSYNTHESIS	GO.0008654.uPHOSPHOLIPID.BIOSYNTHESIS	GO.0009058.uBIOSYNTHESIS	GO.0020011.uAPICOPLAST
TGME49_064780	UDP-N-acetylhexosamine pyrophosphorylase, putative	X			GO.0005975.uCARBOHYDRATE.METABOLISM	GO.0016772.uTRANSFERASE.ACTIVITY.TRANSFERRING.PHOSPHORUSCONTAINING.GROUPS	GO.0016779.uNUCLEOTIDYLTRANSFERASE.ACTIVITY	PD.PYRIMIDINE_MET	PDb.AMINO_SUGAR_MET	PDb.SPHINOMYELIN_MET
TGME49_112110	nucleoredoxin, putative	X			GO.0006118.uELECTRON.TRANSPORT	GO.0009055.uELECTRON.CARRIER.ACTIVITY	GO.0016491.uOXIDOREDUCTASE.ACTIVITY
TGME49_017350	N6-adenosine-methyltransferase 70 kDa subunit, putative	X			GO.0006139.NUCLEOBASE.NUCLEOSIDE.NUCLEOTIDE.AND.NUCLEIC.ACID.METABOLISM	GO.0006807.uNITROGEN.COMPOUND.METABOLISM	GO.0008168.uMETHYLTRANSFERASE.ACTIVITY	GO.0008173.uRNA.METHYLTRANSFERASE.ACTIVITY	GO.0008757.uSADENOSYLMETHIONINEDEPENDENT.METHYLTRANSFERASE.ACTIVITY	GO.0009451.uRNA.MODIFICATION	GO.0016070.uRNA.METABOLISM	GO.0016740.uTRANSFERASE.ACTIVITY	PD.mRNA_CAPPING_MET	PDb.METHIONINE_POLYAMINE_MET
TGME49_093610	dihydroorotase protein, putative	X			GO.0006207.uDE.NOVO.PYRIMIDINE.BASE.BIOSYNTHESIS	GO.0006725.uAROMATIC.COMPOUND.METABOLISM	PD.PYRIMIDINE_MET
TGME49_016250	SMC protein, putative	X			GO.0006259.uDNA.METABOLISM	GO.0007049.uCELL.CYCLE	GO.0007067.uMITOSIS	GO.0016818.uHYDROLASE.ACTIVITY.ACTING.ON.ACID.ANHYDRIDES.IN.PHOSPHORUSCONTAINING.ANHYDRIDES	GO.0016887.uATPASE.ACTIVITY	GO.0017111.uNUCLEOSIDETRIPHOSPHATASE.ACTIVITY
TGME49_105320	mRNA capping enzyme, putative	X			GO.0006370.uMRNA.CAPPING	GO.0006396.uRNA.PROCESSING	GO.0006397u.MRNA.PROCESSING	GO.0016071.uMRNA.METABOLISM	GO.0016772.uTRANSFERASE.ACTIVITY.TRANSFERRING.PHOSPHORUSCONTAINING.GROUPS	GO.0016779.uNUCLEOTIDYLTRANSFERASE.ACTIVITY	PD.mRNA_CAPPING_MET
TGME49_042010	glucose inhibited division protein A, putative	X			GO.0006396.uRNA.PROCESSING	GO.0008033.uTRNA.PROCESSING	GO.0016070.uRNA.METABOLISM	GO.0050660.uFAD.BINDING
TGME49_050750	hypothetical protein	X			GO.0006396.uRNA.PROCESSING	GO.0008168.uMETHYLTRANSFERASE.ACTIVITY	GO.0008173.uRNA.METHYLTRANSFERASE.ACTIVITY	GO.0016070.uRNA.METABOLISM	PDb.tRNA_MODIFICATIONS
TGME49_035640	formyl transferase domain-containing protein	X			GO.0006412.uPROTEIN.BIOSYNTHESIS	GO.0006413.uTRANSLATIONAL.INITIATION	GO.0008168.uMETHYLTRANSFERASE.ACTIVITY	PDb.METHIONINE_POLYAMINE_MET	PDB.Folatebiosynthesis_MET	PDB.Nucleargenestargetedtoapicoplast_MET
TGME49_073960	10 kDa chaperonin, putative	X			GO.0006457.uPROTEIN.FOLDING	PDB.encodingchaperonesandregulators_MET	PDB.Importprotsintomitochondria_MET	PDB.Nucleargenestargetedtoapicoplast_MET
TGME49_017820	proteasome PCI domain-containing protein	X			GO.0006461.uPROTEIN.COMPLEX.ASSEMBLY	PDB.invovledinproteosomedegredationandtimedtransc_MET
TGME49_048850	methionine aminopeptidase, putative	X			GO.0006464.uPROTEIN.MODIFICATION	GO.0006508.uPROTEOLYSIS	GO.0008235.uMETALLOEXOPEPTIDASE.ACTIVITY	GO.0004239.uMETHIONYL.AMINOPEPTIDASE.ACTIVITY	PDB.Contranslationalchangesofmethionineresiduesandacetylation_MET	PDB.Hgbdigestionandferriprotomet_MET	PDB.Peptidasesandproteases_MET	PDB.Proteinbiosynthesis_MET
TGME49_097970	aspartyl aminopeptidase, putative	X			GO.0006508.uPROTEOLYSIS	GO.0008270.uZINC.ION.BINDING	GO.0046872.uMETAL.ION.BINDING	PDB.Hgbdigestionandferriprotomet_MET	PDB.Peptidasesandproteases_MET
TGME49_081500	hypothetical protein	X			GO.0006520.uAMINO.ACID.METABOLISM	GO.0008152.METABOLISM	GO.0008483.uTRANSAMINASE.ACTIVITY	PDb.LEU_ISOLEU_VALINE_MET	PDb.VITB6_MET
TGME49_101120	acetyil CoA acetyltransferase/thiolase, putative	X			GO.0006629.uLIPID.METABOLISM	GO.0006631.uFATTY.ACID.METABOLISM	GO.0008415.uACYLTRANSFERASE.ACTIVITY	PDb.N-myristoylation,_S-acylation_and_prenylation_of_proteins_MET	PDB.Pyruvatemetabo_MET
TGME49_106540	choline/ethanolamine kinase domain-containing protein	X			GO.0006629.uLIPID.METABOLISM	GO.0006644.uPHOSPHOLIPID.METABOLISM	GO.0008654.uPHOSPHOLIPID.BIOSYNTHESIS	GO.0016301.uKINASE.ACTIVITY	GO.0016772.uTRANSFERASE.ACTIVITY.TRANSFERRING.PHOSPHORUSCONTAINING.GROUPS	GO.0016773.uPHOSPHOTRANSFERASE.ACTIVITY.ALCOHOL.GROUP.AS.ACCEPTOR	PDB.phosphatidyethanolamine_phoserinemet_MET
TGME49_072420	1-O-acylceramide synthase, putative	X			GO.0006629.uLIPID.METABOLISM	GO.0008415.uACYLTRANSFERASE.ACTIVITY	GO.0016740.uTRANSFERASE.ACTIVITY	GO.0016787u.HYDROLASE.ACTIVITY	GO.0030260.uENTRY.INTO.HOST.CELL	PDb.PHOSPHOLIPID_UTILIZATION	PDB.Nucleargenestargetedtoapicoplast_MET
TGME49_071350	folylpolyglutamate synthase, putative	X			GO.0006725.uAROMATIC.COMPOUND.METABOLISM	GO.0009396.uFOLIC.ACID.AND.DERIVATIVE.BIOSYNTHESIS	GO.0016874.uLIGASE.ACTIVITY	PDB.Folatebiosynthesis_MET
TGME49_014230	dopey, N-terminal domain-containing protein	X			GO.0006810.uTRANSPORT	GO.0015031.uPROTEIN.TRANSPORT
TGME49_016030	hypothetical protein	X			GO.0006886.uINTRACELLULAR.PROTEIN.TRANSPORT	GO.0015031.uPROTEIN.TRANSPORT
TGME49_015420	SNARE protein, putative	X			GO.0006886.uINTRACELLULAR.PROTEIN.TRANSPORT	GO.0015031.uPROTEIN.TRANSPORT	GO.0016192.uVESICLEMEDIATED.TRANSPORT	PDB.ClassicalCOPI_mediatedvesiculartransport_MET	PDB.ClassicalCOPII_mediatedvesiculartransport_MET	PDB.Classical_clarthrinmediatedvesiculartransport_MET	PDB.RABcycle_MET
TGME49_116620	WD-40 repeats-containing protein	X			GO.0007049.uCELL.CYCLE	PDb.Anaphase_PromotingComplexUbiquitine_ligase_MET	PDB.Kinetochorespowerchromosmemovement_MET	PDB.Proteinsduringpassagethroughprophase	PDB.Putativeorganizationkinechore_MET	PDB.Regulationofspindledynamics_MET
TGME49_018250	immunoglobulin-binding protein, putative	X			GO.0007165.uSIGNAL.TRANSDUCTION
TGME49_105450	acetyltransferase domain-containing protein	X			GO.0008080.uNACETYLTRANSFERASE.ACTIVITY	GO.0008415.uACYLTRANSFERASE.ACTIVITY	PDb.HISTONE_ACETYLATION	PDB.Pfalcichromatinlandscape_MET
TGME49_040860	1-acyl-sn-glycerol-3-phosphate acyltransferase, putative	X			GO.0008152.METABOLISM	GO.0008415.uACYLTRANSFERASE.ACTIVITY	PDb.PHOSPHOLIPID_UTILIZATION	PDB.FASintheapicomplex_MET	PDB.phosphatidyethanolamine_phoserinemet_MET
TGME49_024090	3-hydroxyisobutyryl-CoA hydrolase, mitochondrial precursor, putative	X			GO.0008152.METABOLISM	PDb.LEU_ISOLEU_VALINE_MET
TGME49_017870	zinc finger DHHC domain-containing protein	X			GO.0008270.uZINC.ION.BINDING	GO.0008415.uACYLTRANSFERASE.ACTIVITY	GO.0016740.uTRANSFERASE.ACTIVITY	GO.0046872.uMETAL.ION.BINDING
TGME49_049380	zinc finger DHHC domain-containing protein	X			GO.0008270.uZINC.ION.BINDING	GO.0008415.uACYLTRANSFERASE.ACTIVITY	GO.0016740.uTRANSFERASE.ACTIVITY	GO.0046872.uMETAL.ION.BINDING
TGME49_089730	vacuolar protein sorting 18, putative	X			GO.0008270.uZINC.ION.BINDING	GO.0015031.uPROTEIN.TRANSPORT	PDB.Tetheringcomplexes_MET
TGME49_118330	MYST-family histone acetyltransferase-A	X			GO.0008270.uZINC.ION.BINDING	GO.0016740.uTRANSFERASE.ACTIVITY	GO.0045449.uREGULATION.OF.TRANSCRIPTION	GO.0046872.uMETAL.ION.BINDING	PDB.Nucleosomeassemblyandregul_MET	PDB.Structureofcentromericchromatin_MET
TGME49_003830	zinc finger (C3HC4 type) / FHA domain-containing protein	X			GO.0008270.uZINC.ION.BINDING	GO.0046872.uMETAL.ION.BINDING
TGME49_021980	ww domain U1 zinc finger domain-containing protein	X			GO.0008270.uZINC.ION.BINDING	PDb.SPLICING_OF_PRE_mRNA
TGME49_106970	thymidylate kinase, putative	X			GO.0009116.uNUCLEOSIDE.METABOLISM	GO.0009165.uNUCLEOTIDE.BIOSYNTHESIS	GO.0016301.uKINASE.ACTIVITY	GO.0016772.uTRANSFERASE.ACTIVITY.TRANSFERRING.PHOSPHORUSCONTAINING.GROUPS	PD.PYRIMIDINE_MET
TGME49_034280	adenosine monophosphate deaminase, putative	X			GO.0009165.uNUCLEOTIDE.BIOSYNTHESIS	PDb.PURINE_MET
TGME49_059520	hypothetical protein	X			GO.0016020.uMEMBRANE
TGME49_075430	hypothetical protein	X			GO.0016020.uMEMBRANE
TGME49_039540	LEM3 / CDC50 family protein	X			GO.0016021.uINTEGRAL.TO.MEMBRANE
TGME49_080400	hypothetical protein	X			GO.0016021.uINTEGRAL.TO.MEMBRANE
TGME49_112620	hypothetical protein, conserved	X			GO.0016021.uINTEGRAL.TO.MEMBRANE
TGME49_086050	hypothetical protein	X			GO.0016021.uINTEGRAL.TO.MEMBRANE	GO.0020011.uAPICOPLAST
TGME49_057350	eukaryotic translation intiation factor, putative	X			GO.0016070.uRNA.METABOLISM	PDB.Initiatonoftranslation_MET
TGME49_009200	hypothetical protein, conserved	X			GO.0016192.uVESICLEMEDIATED.TRANSPORT
TGME49_081420	histone deacetylase	X			GO.0016301.uKINASE.ACTIVITY	GO.0016740.uTRANSFERASE.ACTIVITY	GO.0016772.uTRANSFERASE.ACTIVITY.TRANSFERRING.PHOSPHORUSCONTAINING.GROUPS	GO.0016773.uPHOSPHOTRANSFERASE.ACTIVITY.ALCOHOL.GROUP.AS.ACCEPTOR	PDb.HISTONE_ACETYLATION	PDB.Pfalcichromatinlandscape_MET
TGME49_032540	FAD-depdendent monooxygenase, putative	X			GO.0016491.uOXIDOREDUCTASE.ACTIVITY	PDb._UBIQUINONE_MET	PDB.NucleargenestargetedtoMito_MET
TGME49_061500	hypothetical protein	X			GO.0016787u.HYDROLASE.ACTIVITY
TGME49_043990	NLI interacting factor-like phosphatase domain-containing protein	X			GO.0016787u.HYDROLASE.ACTIVITY	PDB.NucleargenestargetedtoMito_MET
TGME49_116180	FF domain-containing protein	X			GO.0016818.uHYDROLASE.ACTIVITY.ACTING.ON.ACID.ANHYDRIDES.IN.PHOSPHORUSCONTAINING.ANHYDRIDES	GO.0017111.uNUCLEOSIDETRIPHOSPHATASE.ACTIVITY
TGME49_056010	hypothetical protein, conserved	X			GO.0020011.uAPICOPLAST
TGME49_074150	hypothetical protein, conserved	X			GO.0020011.uAPICOPLAST
TGME49_043280	met-10 domain-containing protein	X			GO.0020011.uAPICOPLAST	PDB.Nucleargenestargetedtoapicoplast_MET
TGME49_037280	TLD domain-containing protein	X			GO.0043087.uREGULATION.OF.GTPASE.ACTIVITY
TGME49_058750	hypothetical protein	X			GO.0043087.uREGULATION.OF.GTPASE.ACTIVITY	GO.0046983.uPROTEIN.DIMERIZATION.ACTIVITY
TGME49_026850	TBC domain-containing protein	X			GO.0043087.uREGULATION.OF.GTPASE.ACTIVITY	PDB.RABcycle_MET
TGME49_061200	TBC domain-containing protein	X			GO.0043087.uREGULATION.OF.GTPASE.ACTIVITY	PDB.RABcycle_MET
TGME49_075350	hypothetical protein, conserved	X			GO.0043087.uREGULATION.OF.GTPASE.ACTIVITY	PDB.RABcycle_MET
TGME49_071810	inhibitor-1 of protein phosphatase type 2A	X			PD.PRT_PHOSPHORYLATION_MET
TGME49_020610	protein phosphatase 2C, putative	X			PD.PRT_PHOSPHORYLATION_MET	PDB.Phosphateses_MET
TGME49_001700	sec 13, putative	X			PDB.ClassicalCOPII_mediatedvesiculartransport_MET
TGME49_094700	hypothetical protein	X			PDB.Cleavageandpolyadenylationofpre_mRNA_MET
TGME49_075670	hypothetical protein, conserved	X			PDB.Components_linearmotor_mero_invasion_MET
TGME49_069770	WD-repeat membrane protein, putative	X			PDB.encodingcomponentsofribosomalassembly_MET
TGME49_014200	WD-40 repeat protein, putative	X			PDB.encodingcomponentsofribosomalassembly_MET	PDB.Maturationexport60S40Sribosome_MET
TGME49_089550	hypothetical protein, conserved	X			PDB.encodingcomponentsofribosomalassembly_MET	PDB.Maturationexport60S40Sribosome_MET
TGME49_061980	gorasp2-prov protein	X			PDb.ER-to_Golgi,_translocation_and_quality_control_MET
TGME49_017780	hypothetical protein	X			PDb.ER-to_Golgi,_translocation_and_quality_control_MET	PDB.Rabproteinsinintracellulartraffi_MET
TGME49_015090	conserved hypothetical ATP-binding domain-containing protein	X			PDb.GENESINVOLVED_EXCISION_REPAIR_MET	PDB.Nucleotideexcisionrepair_MET
TGME49_024920	hypothetical protein, conserved	X			PDb.GPI_ANCHOR_BIOSYNTHESIS	PDB.Redoxregulationofproteins_MET
TGME49_105480	elongator complex protein 3, putative	X			PDb.HISTONE_ACETYLATION	PDB.encodingFE_Scontainingprts_MET	PDB.Pfalcichromatinlandscape_MET
TGME49_113570	regulator of chromosome condensation domain-containing protein	X			PDB.Import_exportthroughnuclearpore_MET	PDB.Karyopherin_exportmediatednuclearexport_MET
TGME49_016260	eukaryotic initiation factor-2B gamma subunit, putative	X			PDB.Initiatonoftranslation_MET
TGME49_023960	26S proteasome non-ATPase regulatory subunit 4, putative	X			PDB.invovledinproteosomedegredationandtimedtransc_MET
TGME49_113280	WD-40 repeat protein, putative	X			PDB.MechansimofFE_Sprtbiogenesis_MET
TGME49_015940	acetyl-CoA transporter, putative	X			PDb.MITOC_TCA_CYCLE	PDB.transportproteins_MET	PDB.Pyruvatemetabo_MET
TGME49_029710	OTU-like cysteine protease domain-containing protein	X			PDB.Peptidasesandproteases_MET
TGME49_021230	hypothetical protein	X			PDB.Phosphateses_MET
TGME49_030690	lipin, putative	X			PDb.PHOSPHOLIPID_UTILIZATION
TGME49_064690	cyclin, putative	X			PDB.Prereplicativecomplexformation_MET	PDB.Proteinkinase_MET
TGME49_052420	hypothetical protein, conserved	X			PDb.PRT_ARGININE_METHYLATION
TGME49_078950	U6 snRNA associated Sm-like protein LSm4, putative	X			PDb.PRT_ARGININE_METHYLATION	PDb.SPLICING_OF_PRE_mRNA	PDB.NucleargenestargetedtoMito_MET
TGME49_108050	hypothetical protein, conserved	X			PDb.REDOX_MET	PDb.THIOREXDOXON_PERIREDOXON_GLUTARED
TGME49_001790	forkhead-associated domain-containing protein	X			PDB.Redoxregulationofproteins_MET
TGME49_028330	NLI interacting factor-like phosphatase domain-containing protein	X			PDb.RNA_POLYM_II_TRANSCRIBES_mRNA
TGME49_113200	hypothetical protein	X			PDB.SCFubiquitinligase_MET
TGME49_063000	hypothetical protein, conserved	X			PDb.SPHINOMYELIN_MET
TGME49_003940	ABC1 domain-containing protein	X			PDB.transportproteins_MET	PDB.NucleargenestargetedtoMito_MET	PDB.Proteinkinase_MET
TGME49_114770	tRNA (guanine-N1)-methyltransferase domain containing protein	X			PDb.tRNA_MODIFICATIONS
TGME49_001260	sugar transporter, putative	X
TGME49_001720	hypothetical protein	X
TGME49_002110	hypothetical protein	X
TGME49_002250	hypothetical protein	X
TGME49_002700	hypothetical protein	X
TGME49_002850	hypothetical protein	X
TGME49_003270	ATP-dependent Clp protease proteolytic subunit, putative	X
TGME49_003320	hypothetical protein	X
TGME49_003530	RNA recognition motif domain containing protein	X
TGME49_004380	hypothetical protein	X
TGME49_005120	hypothetical protein	X
TGME49_005550	AGC kinase	X
TGME49_005580	hypothetical protein	X
TGME49_005620	hypothetical protein	X
TGME49_007040	hypothetical protein	X
TGME49_007080	histone acetyltransferase	X
TGME49_007090	hypothetical protein, conserved	X
TGME49_008410	hypothetical protein	X
TGME49_009130	regulator of chromosome condensation RCC1 domain-containing protein	X
TGME49_009280	hypothetical protein	X
TGME49_010260	glycerol-3-phosphate dehydrogenase, putative	X
TGME49_010310	hypothetical protein	X
TGME49_010380	hypothetical protein	X
TGME49_011310	hypothetical protein	X
TGME49_012090	hypothetical protein	X
TGME49_012120	jmjC domain-containing protein	X
TGME49_012140	hypothetical protein	X
TGME49_012820	ubiquitin family domain-containing protein	X
TGME49_012840	hypothetical protein	X
TGME49_012890	hypothetical protein	X
TGME49_012990	hypothetical protein, conserved	X
TGME49_013830	hypothetical protein	X
TGME49_014500	protamine P1, putative	X
TGME49_014600	hypothetical protein	X
TGME49_014630	hypothetical protein	X
TGME49_014830	hypothetical protein	X
TGME49_014880	hypothetical protein	X
TGME49_015030	helicase associated domain-containing protein	X
TGME49_015430	hypothetical protein	X
TGME49_015630	hypothetical protein	X
TGME49_015710	hypothetical protein, conserved	X
TGME49_015890	trichohyalin, putative	X
TGME49_015930	hypothetical protein	X
TGME49_015950	hypothetical protein	X
TGME49_016020	hypothetical protein	X
TGME49_016050	ankyrin repeat containing protein / TPR domain-containing protein	X
TGME49_016360	hypothetical protein	X
TGME49_016500	tRNA synthetase, putative	X
TGME49_016580	hypothetical protein	X
TGME49_016680	ankyrin repeat-containing protein	X
TGME49_016690	ankyrin repeat domain-containing protein	X
TGME49_016760	RNA pseudouridylate synthase domain-containing protein	X
TGME49_016890	hypothetical protein, conserved	X
TGME49_017330	hypothetical protein	X
TGME49_017480	hypothetical protein	X
TGME49_017770	hypothetical protein	X
TGME49_017800	hypothetical protein	X
TGME49_018060	hypothetical protein	X
TGME49_018070	hypothetical protein	X
TGME49_018560	acetyl-coA carboxylase	X
TGME49_018770	mitochondrial carrier domain-containing protein	X
TGME49_018930	hypothetical protein	X
TGME49_019120	hypothetical protein	X
TGME49_019440	hypothetical protein	X
TGME49_019500	hypothetical protein	X
TGME49_019530	hypothetical protein, conserved	X
TGME49_019620	hypothetical protein	X
TGME49_019680	hypothetical protein, conserved	X
TGME49_019830	high mobility group protein, putative	X
TGME49_020210	hypothetical protein	X
TGME49_021280	hypothetical protein	X
TGME49_021700	hypothetical protein	X
TGME49_021890	hypothetical protein, conserved	X
TGME49_022350	hypothetical protein	X
TGME49_023600	hypothetical protein	X
TGME49_023860	RNA-binding protein, putative	X
TGME49_023880	hypothetical protein	X
TGME49_023990	hypothetical protein	X
TGME49_024070	hypothetical protein	X
TGME49_024160	hypothetical protein	X
TGME49_024270	hypothetical protein, conserved	X
TGME49_024520	hypothetical protein	X
TGME49_024620	hypothetical protein	X
TGME49_024670	DnaJ domain-containing protein	X
TGME49_024720	RNA binding motif-containing zinc finger protein	X
TGME49_024730	hypothetical protein	X
TGME49_024740	hypothetical protein	X
TGME49_024890	hypothetical protein, conserved	X
TGME49_024990	hypothetical protein	X
TGME49_025220	hypothetical protein	X
TGME49_025440	hypothetical protein	X
TGME49_025830	hypothetical protein	X
TGME49_025890	PWWP domain-containing protein	X
TGME49_025980	hypothetical protein	X
TGME49_026520	hypothetical protein	X
TGME49_026690	hypothetical protein	X
TGME49_026710	hypothetical protein	X
TGME49_026840	hypothetical protein	X
TGME49_026950	hypothetical protein, conserved	X
TGME49_026960	phosphofructokinase, putative	X
TGME49_027320	hypothetical protein	X
TGME49_027570	transmembrane amino acid transporter domain-containing protein	X
TGME49_027780	hypothetical protein	X
TGME49_027790	glycosyl transferase, group 1 domain containing protein	X
TGME49_027820	hypothetical protein	X
TGME49_027840	hypothetical protein	X
TGME49_027860	hypothetical protein	X
TGME49_027940	hypothetical protein	X
TGME49_028100	hypothetical protein	X
TGME49_028300	hypothetical protein	X
TGME49_028650	sec7 domain-containing protein	X
TGME49_029310	hypothetical protein	X
TGME49_029340	hypothetical protein	X
TGME49_029440	zinc finger (C3HC4 type RING finger) protein, putative	X
TGME49_029470	hypothetical protein	X
TGME49_029510	hypothetical protein	X
TGME49_029790	hypothetical protein	X
TGME49_029900	hypothetical protein	X
TGME49_029940	peptidyl-prolyl cis-trans isomerase, cyclophylin protein, putative	X
TGME49_030100	hypothetical protein	X
TGME49_030350	hypothetical protein, conserved	X
TGME49_030400	hypothetical protein	X
TGME49_030580	hypothetical protein	X
TGME49_030590	beta-1,4-mannosyltransferase, putative	X
TGME49_030950	hypothetical protein	X
TGME49_031000	phosphatidylcholine transfer protein, putative	X
TGME49_031440	hypothetical protein	X
TGME49_032280	hypothetical protein	X
TGME49_032310	endonuclease/exonuclease/phosphatase domain-containing protein	X
TGME49_032980	hypothetical protein	X
TGME49_033250	hypothetical protein	X
TGME49_033490	hypothetical protein	X
TGME49_033830	hypothetical protein, conserved	X
TGME49_033890	hypothetical protein	X
TGME49_033900	CAM kinase, SNF1 family	X
TGME49_034290	hypothetical protein	X
TGME49_034460	hypothetical protein	X
TGME49_034580	hypothetical protein, conserved	X
TGME49_035150	transporter, putative	X
TGME49_035160	hypothetical protein	X
TGME49_035350	hypothetical protein	X
TGME49_035480	hypothetical protein, conserved	X
TGME49_035550	PHD-finger domain-containing protein	X
TGME49_035650	methionyl-tRNA formyltransferase, putative	X
TGME49_035900	ELAC2	X
TGME49_035990	hypothetical protein	X
TGME49_036160	hypothetical protein	X
TGME49_036260	protein phosphatase 2C, putative	X
TGME49_036270	hypothetical protein, conserved	X
TGME49_036510	hypothetical protein	X
TGME49_036790	hypothetical protein	X
TGME49_036930	hypothetical protein	X
TGME49_037850	hypothetical protein	X
TGME49_037860	CAM Kinase, RAD family	X
TGME49_038140	hypothetical protein	X
TGME49_038200	alpha/beta hydrolase fold domain containing protein	X
TGME49_038410	hypothetical protein, conserved	X
TGME49_038430	hypothetical protein	X
TGME49_039400	hypothetical protein	X
TGME49_039620	nucleotidase, putative	X
TGME49_039940	hypothetical protein	X
TGME49_040400	hypothetical protein	X
TGME49_040660	hypothetical protein	X
TGME49_040990	K+ channel tetramerisation domain-containing protein	X
TGME49_041180	hypothetical protein	X
TGME49_041850	hypothetical protein	X
TGME49_041880	3', 5'-cyclic nucleotide phosphodiesterase, putative	X
TGME49_042830	5'-3' exonuclease, putative	X
TGME49_044190	hypothetical protein	X
TGME49_044210	hypothetical protein	X
TGME49_044870	quinone oxidoreductase, putative	X
TGME49_045560	hypothetical protein	X
TGME49_046090	hypothetical protein	X
TGME49_046120	hypothetical protein	X
TGME49_046450	hypothetical protein	X
TGME49_046520	hypothetical protein	X
TGME49_046750	hypothetical protein	X
TGME49_046920	glutathione reductase, putative	X
TGME49_047380	hypothetical protein	X
TGME49_047480	zinc finger (C3HC4 RING finger) protein, putative	X
TGME49_047490	hypothetical protein	X
TGME49_047680	hypothetical protein, conserved	X
TGME49_047710	Casein kinase one (CK1)	X
TGME49_048510	hypothetical protein	X
TGME49_048570	M protein repeat-containing protein	X
TGME49_048710	hypothetical protein	X
TGME49_048720	hypothetical protein	X
TGME49_048810	hypothetical protein	X
TGME49_048890	actin-like protein 3b, putative	X
TGME49_048900	hypothetical protein	X
TGME49_049460	WD domain, G-beta repeat-containing protein	X
TGME49_049540	hypothetical protein	X
TGME49_049620	histone deacetylase, putative	X
TGME49_049630	glutaredoxin domain containing protein	X
TGME49_049680	hypothetical protein	X
TGME49_049690	hypothetical protein	X
TGME49_049890	hypothetical protein	X
TGME49_051590	protease, putative	X
TGME49_051730	hypothetical protein	X
TGME49_051890	hypothetical protein	X
TGME49_052480	hypothetical protein	X
TGME49_053520	hypothetical protein	X
TGME49_053810	hypothetical protein	X
TGME49_054560	histone acetyltransferase, putative	X
TGME49_055240	hypothetical protein	X
TGME49_055340	TPR domain-containing protein	X
TGME49_055430	hypothetical protein	X
TGME49_055670	methyltransferase domain-containing protein	X
TGME49_055680	YbaK / prolyl-tRNA synthetases associated domain containing protein	X
TGME49_055700	hypothetical protein	X
TGME49_055920	hypothetical protein	X
TGME49_056050	signal recognition particle 14 kDa protein, putative	X
TGME49_056060	nucleosome assembly protein, putative	X
TGME49_056820	hypothetical protein	X
TGME49_056880	hypothetical protein	X
TGME49_056910	hypothetical protein	X
TGME49_057340	Ras family domain-containing protein	X
TGME49_058090	hypothetical protein	X
TGME49_058700	hypothetical protein	X
TGME49_058850	hypothetical protein	X
TGME49_058960	hypothetical protein	X
TGME49_058970	hypothetical protein	X
TGME49_058990	bromodomain-containing protein	X
TGME49_059830	diacylglycerol kinase, putative	X
TGME49_060220	folate/methotrexate transporter, putative	X
TGME49_060840	hypothetical protein	X
TGME49_061260	jmjC domain-containing protein, conserved	X
TGME49_061450	hypothetical protein	X
TGME49_061470	U6 snRNA-associated Sm-like protein, putative	X
TGME49_061490	hypothetical protein	X
TGME49_062460	PX domain-containing protein	X
TGME49_062530	hypothetical protein	X
TGME49_062760	poly(ADP-ribose) glycohydrolase, putative	X
TGME49_062850	hypothetical protein	X
TGME49_063480	Na+/H+ exchanger, putative	X
TGME49_063810	hypothetical protein	X
TGME49_064000	hypothetical protein	X
TGME49_064020	hypothetical protein	X
TGME49_064470	hypothetical protein	X
TGME49_064700	hypothetical protein, conserved	X
TGME49_064930	hypothetical protein	X
TGME49_065000	choline/ethanolamine kinase, putative	X
TGME49_065250	alpha-1 type II collagen, putative	X
TGME49_065470	hypothetical protein, conserved	X
TGME49_065770	hypothetical protein	X
TGME49_065830	hypothetical protein	X
TGME49_066010	hypothetical protein, conserved	X
TGME49_066020	hypothetical protein	X
TGME49_066270	2-methylbutyryl-CoA dehydrogenase, putative	X
TGME49_066970	hypothetical protein	X
TGME49_067300	hypothetical protein	X
TGME49_067600	RNA recognition motif-containing protein	X
TGME49_067650	hypothetical protein	X
TGME49_067760	hypothetical protein	X
TGME49_067860	hypothetical protein, conserved	X
TGME49_067870	hypothetical protein, conserved	X
TGME49_068260	hypothetical protein	X
TGME49_068400	hypothetical protein	X
TGME49_068780	hypothetical protein	X
TGME49_069450	hypothetical protein	X
TGME49_069480	adaptor complexes medium subunit domain containing protein	X
TGME49_070000	hypothetical protein	X
TGME49_070010	hypothetical protein	X
TGME49_070300	zinc finger, ZZ type domain-containing protein	X
TGME49_070590	UBA/TS-N domain-containing protein	X
TGME49_070600	hypothetical protein	X
TGME49_070720	hypothetical protein	X
TGME49_071240	KH domain-containing protein	X
TGME49_071760	thioredoxin domain-containing protein	X
TGME49_071790	hypothetical protein	X
TGME49_072160	hypothetical protein	X
TGME49_072170	hypothetical protein	X
TGME49_072410	3-hydroxyisobutyrate dehydrogenase, putative	X
TGME49_072470	Tyrosine kinase-like (TKL) protein	X
TGME49_072600	hypothetical protein	X
TGME49_073080	hypothetical protein	X
TGME49_073440	hypothetical protein, conserved	X
TGME49_073920	aldo/keto reductase family oxidoreductase, putative	X
TGME49_074050	hypothetical protein	X
TGME49_075800	microneme protein, putative	X
TGME49_076890	hypothetical protein	X
TGME49_077530	toprim domain-containing protein	X
TGME49_077710	hypothetical protein	X
TGME49_077820	hypothetical protein	X
TGME49_077930	hypothetical protein	X
TGME49_078070	hypothetical protein	X
TGME49_078190	hypothetical protein, conserved	X
TGME49_078210	hypothetical protein	X
TGME49_078260	hypothetical protein	X
TGME49_078730	hypothetical protein, conserved	X
TGME49_078770	hypothetical protein	X
TGME49_078800	hypothetical protein	X
TGME49_080460	hypothetical protein	X
TGME49_081580	protein phosphatase 2C, putative	X
TGME49_082150	hypothetical protein	X
TGME49_083550	hypothetical protein	X
TGME49_083560	hypothetical protein	X
TGME49_085480	hypothetical protein	X
TGME49_085490	hypothetical protein	X
TGME49_085770	hypothetical protein	X
TGME49_085830	hypothetical protein	X
TGME49_085970	hypothetical protein, conserved	X
TGME49_086790	pinin/SDK/memA/ domain-containing protein	X
TGME49_086910	hypothetical protein	X
TGME49_087190	hypothetical protein	X
TGME49_088190	hypothetical protein	X
TGME49_090310	hypothetical protein	X
TGME49_090460	hypothetical protein	X
TGME49_090720	vacuolar proton-translocating ATPase subunit, putative	X
TGME49_090910	hypothetical protein	X
TGME49_092030	hypothetical protein	X
TGME49_092290	hypothetical protein, conserved	X
TGME49_093170	hypothetical protein	X
TGME49_093230	hypothetical protein	X
TGME49_094020	zinc finger, C3HC4 type (RING finger) domain protein	X
TGME49_094200	glucose-6-phosphate dehydrogenase	X
TGME49_094370	hypothetical protein	X
TGME49_094650	hypothetical protein	X
TGME49_094730	hypothetical protein	X
TGME49_094900	DnaK family domain containing protein	X
TGME49_095400	hypothetical protein	X
TGME49_095470	C2 domain-containing protein	X
TGME49_095590	hypothetical protein	X
TGME49_095610	SET domain-containing protein	X
TGME49_097160	hypothetical protein	X
TGME49_097220	very long-chain acyl-CoA synthetase, putative	X
TGME49_097240	hypothetical protein, conserved	X
TGME49_097460	hypothetical protein	X
TGME49_097830	armadillo/beta-catenin-like repeat-containing protein	X
TGME49_099100	hypothetical protein	X
TGME49_100010	hypothetical protein	X
TGME49_100110	hypothetical protein	X
TGME49_100210	hypothetical protein	X
TGME49_104630	hypothetical protein	X
TGME49_104640	hypothetical protein	X
TGME49_104720	SWIM zinc finger domain-containing protein	X
TGME49_105150	TPR domain-containing protein	X
TGME49_105610	hypothetical protein	X
TGME49_105960	hypothetical protein	X
TGME49_105970	hypothetical protein	X
TGME49_107000	chemotaxis protein	X
TGME49_107870	hypothetical protein	X
TGME49_108030	hypothetical protein	X
TGME49_108880	DNA polymerase, putative	X
TGME49_109060	ubiquitin carboxyl-terminal hydrolase domain-containing protein	X
TGME49_109070	hypothetical protein	X
TGME49_109080	hypothetical protein	X
TGME49_109110	tRNA methyltransferase domain-containing protein	X
TGME49_109140	transducin beta-like protein 1 (TgTBL1)	X
TGME49_109250	AT hook motif-containing protein	X
TGME49_109270	hypothetical protein	X
TGME49_109610	hypothetical protein	X
TGME49_110290	hypothetical protein, conserved	X
TGME49_110600	hypothetical protein	X
TGME49_110610	nucleoporin FG repeat-containing protein	X
TGME49_110800	CRAL/TRIO domain-containing protein	X
TGME49_110810	apyrase, putative	X
TGME49_111030	hypothetical protein	X
TGME49_111280	hypothetical protein	X
TGME49_111740	hypothetical protein	X
TGME49_111860	hypothetical protein	X
TGME49_111920	hypothetical protein	X
TGME49_112060	hypothetical protein	X
TGME49_112080	hypothetical protein	X
TGME49_112140	hypothetical protein	X
TGME49_112580	hypothetical protein	X
TGME49_112700	hypothetical protein	X
TGME49_113540	hypothetical protein	X
TGME49_113900	IQ calmodulin-binding motif domain-containing protein	X
TGME49_114230	general transcription factor IIIC, putative	X
TGME49_114360	WW domain-containing protein	X
TGME49_114370	hypothetical protein	X
TGME49_114530	hypothetical protein	X
TGME49_114850	hypothetical protein, conserved	X
TGME49_115250	melanocyte proliferating gene 1, putative	X
TGME49_115280	hypothetical protein, conserved	X
TGME49_115460	hypothetical protein	X
TGME49_115470	hypothetical protein	X
TGME49_115670	HEAT repeat containing protein	X
TGME49_115720	smg-4/UPF3 family domain protein	X
TGME49_115760	hypothetical protein, conserved	X
TGME49_115790	hypothetical protein	X
TGME49_115820	hypothetical protein	X
TGME49_116430	hypothetical protein	X
TGME49_116470	hypothetical protein	X
TGME49_116490	hypothetical protein	X
TGME49_116610	hypothetical protein	X
TGME49_116630	hypothetical protein	X
TGME49_118190	phosphoglycerate mutase, putative	X
TGME49_118250	transcription initiation factor TFIID subunit 5, putative	X
TGME49_119540	hypothetical protein	X
TGME49_119700	NEK kinase	X
TGME49_119720	hypothetical protein	X
TGME49_120550	hypothetical protein	X
TGME49_120770	hypothetical protein	X
TGME49_121410	hypothetical protein	X
TGME49_121630	hypothetical protein	X
TGME49_121650	protein kinase	X
TGME49_101420	hypothetical protein, conserved		X	X	GO.0000226.uMICROTUBULE.CYTOSKELETON.ORGANIZATION.AND.BIOGENESIS	GO.0005813.uCENTROSOME	GO.0005815.uMICROTUBULE.ORGANIZING.CENTER	GO.0005856.uCYTOSKELETON	GO.0007010.uCYTOSKELETON.ORGANIZATION.AND.BIOGENESIS	GO.0007017.uMICROTUBULEBASED.PROCESS	GO.0007049.uCELL.CYCLE
TGME49_042290	proteasome subunit alpha type 6, putative		X	X	GO.0000502.uPROTEASOME.COMPLEX.SENSU.EUKARYOTA	GO.0004175.uENDOPEPTIDASE.ACTIVITY	GO.0005839.uPROTEASOME.CORE.COMPLEX.SENSU.EUKARYOTA	GO.0006508.uPROTEOLYSIS	GO.0006511u.UBIQUITINDEPENDENT.PROTEIN.CATABOLISM	GO.0030163.uPROTEIN.CATABOLISM
TGME49_039500	proteasome subunit alpha type 4, subunit		X	X	GO.0000502.uPROTEASOME.COMPLEX.SENSU.EUKARYOTA	GO.0004175.uENDOPEPTIDASE.ACTIVITY	GO.0005839.uPROTEASOME.CORE.COMPLEX.SENSU.EUKARYOTA	GO.0006508.uPROTEOLYSIS	GO.0006511u.UBIQUITINDEPENDENT.PROTEIN.CATABOLISM	GO.0030163.uPROTEIN.CATABOLISM	PDB.invovledinproteosomedegredationandtimedtransc_MET	PDB.Peptidasesandproteases_MET
TGME49_024110	adhesion regulating molecule, putative		X	X	GO.0000502.uPROTEASOME.COMPLEX.SENSU.EUKARYOTA	GO.0005829.uCYTOSOL	GO.0006461.uPROTEIN.COMPLEX.ASSEMBLY
TGME49_058210	DNA-directed RNA polymerase II subunit RPB2, putative		X	X	GO.0003676.uNUCLEIC.ACID.BINDING	GO.0003677.uDNA.BINDING	GO.0003824.uCATALYTIC.ACTIVITY	GO.0003899.uDNADIRECTED.RNA.POLYMERASE.ACTIVITY	GO.0005634.uNUCLEUS	GO.0005665.uDNADIRECTED.RNA.POLYMERASE.II.CORE.COMPLEX	GO.0006350.uTRANSCRIPTION	GO.0006366.uTRANSCRIPTION.FROM.RNA.POLYMERASE.II.PROMOTER	GO.0006807.uNITROGEN.COMPOUND.METABOLISM	GO.0009058.uBIOSYNTHESIS	GO.0016070.uRNA.METABOLISM	GO.0016740.uTRANSFERASE.ACTIVITY	GO.0016772.uTRANSFERASE.ACTIVITY.TRANSFERRING.PHOSPHORUSCONTAINING.GROUPS	GO.0016779.uNUCLEOTIDYLTRANSFERASE.ACTIVITY
TGME49_016860	ATP-dependent RNA helicase, putative		X	X	GO.0003676.uNUCLEIC.ACID.BINDING	GO.0003723.uRNA.BINDING	GO.0003824.uCATALYTIC.ACTIVITY	GO.0004004.uATPDEPENDENT.RNA.HELICASE.ACTIVITY	GO.0004386.uHELICASE.ACTIVITY	GO.0005524.uATP.BINDING	GO.0005634.uNUCLEUS	GO.0008026.uATPDEPENDENT.HELICASE.ACTIVITY	GO.0016787u.HYDROLASE.ACTIVITY	GO.0016818.uHYDROLASE.ACTIVITY.ACTING.ON.ACID.ANHYDRIDES.IN.PHOSPHORUSCONTAINING.ANHYDRIDES	GO.0016887.uATPASE.ACTIVITY	GO.0017111.uNUCLEOSIDETRIPHOSPHATASE.ACTIVITY	GO.0042623.uATPASE.ACTIVITY.COUPLED	PDB.Redoxregulationofproteins_MET
TGME49_086440	hypothetical protein		X	X	GO.0003676.uNUCLEIC.ACID.BINDING	GO.0003723.uRNA.BINDING	GO.0003824.uCATALYTIC.ACTIVITY	GO.0004518u.NUCLEASE.ACTIVITY	GO.0005634.uNUCLEUS	GO.0005681.uSPLICEOSOME.COMPLEX	GO.0016787u.HYDROLASE.ACTIVITY
TGME49_086620	30S ribosomal protein S1, putative		X	X	GO.0003676.uNUCLEIC.ACID.BINDING	GO.0003723.uRNA.BINDING	GO.0020011.uAPICOPLAST
TGME49_104710	eukaryotic peptide chain release factor subunit, putative		X	X	GO.0003676.uNUCLEIC.ACID.BINDING	GO.0003747.uTRANSLATION.RELEASE.FACTOR.ACTIVITY	GO.0005737.CYTOPLASM	GO.0006412.uPROTEIN.BIOSYNTHESIS	GO.0006415.uTRANSLATIONAL.TERMINATION	GO.0009058.uBIOSYNTHESIS	GO.0019538.uPROTEIN.METABOLISM	PDB.Proteinbiosynthesis_MET
TGME49_077070	SNF2 family N-terminal domain-containing protein		X	X	GO.0003677.uDNA.BINDING	GO.0003678.uDNA.HELICASE.ACTIVITY	GO.0004386.uHELICASE.ACTIVITY	PDb.GENESINVOLVED_EXCISION_REPAIR_MET	PDb.Base_excisionrepairofAPsites_MET	PDB.DNAReplication_MET	PDB.encodingenzymes_prtsinvolvedDNArepair_MET	PDB.Nucleosomeassemblyandregul_MET
TGME49_070120	thioredoxin, putative		X	X	GO.0003677.uDNA.BINDING	GO.0003700.uTRANSCRIPTION.FACTOR.ACTIVITY	GO.0030508.uTHIOLDISULFIDE.EXCHANGE.INTERMEDIATE.ACTIVITY	GO.0030528.uTRANSCRIPTION.REGULATOR.ACTIVITY	PDb.REDOX_MET	PDb.THIOREXDOXON_PERIREDOXON_GLUTARED	PDB.Mitochondrialantioxidantsystem_MET	PDB.NucleargenestargetedtoMito_MET
TGME49_111800	endonuclease/exonuclease/phosphatase domain-containing protein		X	X	GO.0003677.uDNA.BINDING	GO.0003723.uRNA.BINDING	GO.0003887.uDNADIRECTED.DNA.POLYMERASE.ACTIVITY	GO.0004175.uENDOPEPTIDASE.ACTIVITY	GO.0004518u.NUCLEASE.ACTIVITY	GO.0004519.uENDONUCLEASE.ACTIVITY	GO.0004540.uRIBONUCLEASE.ACTIVITY	GO.0006259.uDNA.METABOLISM	GO.0006310.uDNA.RECOMBINATION	GO.0006508.uPROTEOLYSIS	GO.0008270.uZINC.ION.BINDING	GO.0016772.uTRANSFERASE.ACTIVITY.TRANSFERRING.PHOSPHORUSCONTAINING.GROUPS	GO.0016779.uNUCLEOTIDYLTRANSFERASE.ACTIVITY
TGME49_046020	hypothetical protein		X	X	GO.0003677.uDNA.BINDING	GO.0006259.uDNA.METABOLISM	GO.0006281.uDNA.REPAIR	GO.0008270.uZINC.ION.BINDING
TGME49_120050	ribosomal protein L5, putative		X	X	GO.0003723.uRNA.BINDING	GO.0003735.uSTRUCTURAL.CONSTITUENT.OF.RIBOSOME	GO.0005198.uSTRUCTURAL.MOLECULE.ACTIVITY	GO.0005622.INTRACELLULAR	GO.0005739.uMITOCHONDRION	GO.0005829.uCYTOSOL	GO.0005840u.RIBOSOME	GO.0005842.CYTOSOLIC.LARGE.RIBOSOMAL.SUBUNIT.SENSU.EUKARYOTA	GO.0015934.uLARGE.RIBOSOMAL.SUBUNIT	PDB.ribosomalstructure_MET
TGME49_038010	ribosomal protein L23a, putative		X	X	GO.0003723.uRNA.BINDING	GO.0003735.uSTRUCTURAL.CONSTITUENT.OF.RIBOSOME	GO.0005198.uSTRUCTURAL.MOLECULE.ACTIVITY	GO.0005622.INTRACELLULAR	GO.0005829.uCYTOSOL	GO.0005840u.RIBOSOME	GO.0005842.CYTOSOLIC.LARGE.RIBOSOMAL.SUBUNIT.SENSU.EUKARYOTA	GO.0006412.uPROTEIN.BIOSYNTHESIS	GO.0015934.uLARGE.RIBOSOMAL.SUBUNIT	PDB.ribosomalstructure_MET
TGME49_098980	RNA pseudouridylate synthase, putative		X	X	GO.0003723.uRNA.BINDING	GO.0006807.uNITROGEN.COMPOUND.METABOLISM	GO.0009451.uRNA.MODIFICATION	GO.0009982.uPSEUDOURIDINE.SYNTHASE.ACTIVITY	GO.0016070.uRNA.METABOLISM	GO.0020011.uAPICOPLAST	PDb.tRNA_MODIFICATIONS	PDB.encodingcomponentsofribosomalassembly_MET	PDB.Nucleargenestargetedtoapicoplast_MET
TGME49_020220	hypothetical protein		X	X	GO.0003723.uRNA.BINDING	GO.0006807.uNITROGEN.COMPOUND.METABOLISM	GO.0009451.uRNA.MODIFICATION	GO.0009982.uPSEUDOURIDINE.SYNTHASE.ACTIVITY	GO.0016070.uRNA.METABOLISM	PDb.tRNA_MODIFICATIONS
TGME49_114810	60S ribosomal protein L7, putative		X	X	GO.0003735.uSTRUCTURAL.CONSTITUENT.OF.RIBOSOME	GO.0005198.uSTRUCTURAL.MOLECULE.ACTIVITY	GO.0005622.INTRACELLULAR	GO.0005829.uCYTOSOL	GO.0005840u.RIBOSOME	GO.0005842.CYTOSOLIC.LARGE.RIBOSOMAL.SUBUNIT.SENSU.EUKARYOTA	GO.0006412.uPROTEIN.BIOSYNTHESIS	GO.0009058.uBIOSYNTHESIS	GO.0015934.uLARGE.RIBOSOMAL.SUBUNIT	GO.0019538.uPROTEIN.METABOLISM	GO.0030528.uTRANSCRIPTION.REGULATOR.ACTIVITY	PDB.Maturationexport60S40Sribosome_MET	PDB.ribosomalstructure_MET
TGME49_044320	60S ribosomal protein L24, putative		X	X	GO.0003735.uSTRUCTURAL.CONSTITUENT.OF.RIBOSOME	GO.0005198.uSTRUCTURAL.MOLECULE.ACTIVITY	GO.0005622.INTRACELLULAR	GO.0005829.uCYTOSOL	GO.0005840u.RIBOSOME	GO.0005842.CYTOSOLIC.LARGE.RIBOSOMAL.SUBUNIT.SENSU.EUKARYOTA	GO.0006412.uPROTEIN.BIOSYNTHESIS	GO.0015934.uLARGE.RIBOSOMAL.SUBUNIT	PDB.ribosomalstructure_MET
TGME49_017670	ribosomal protein S6, putative		X	X	GO.0003735.uSTRUCTURAL.CONSTITUENT.OF.RIBOSOME	GO.0005198.uSTRUCTURAL.MOLECULE.ACTIVITY	GO.0005622.INTRACELLULAR	GO.0005840u.RIBOSOME	GO.0006412.uPROTEIN.BIOSYNTHESIS	GO.0020011.uAPICOPLAST	PDB.Nucleargenestargetedtoapicoplast_MET	PDB.NucleargenestargetedtoMito_MET	PDB.ribosomalstructure_MET
TGME49_120570	G1 to S phase transition protein, putative		X	X	GO.0003746.uTRANSLATION.ELONGATION.FACTOR.ACTIVITY	GO.0003924.uGTPASE.ACTIVITY	GO.0005525.uGTP.BINDING	GO.0005853.uEUKARYOTIC.TRANSLATION.ELONGATION.FACTOR.1.COMPLEX	GO.0006412.uPROTEIN.BIOSYNTHESIS	GO.0006414.uTRANSLATIONAL.ELONGATION	GO.0016818.uHYDROLASE.ACTIVITY.ACTING.ON.ACID.ANHYDRIDES.IN.PHOSPHORUSCONTAINING.ANHYDRIDES	GO.0017111.uNUCLEOSIDETRIPHOSPHATASE.ACTIVITY	PDB.Proteinbiosynthesis_MET
TGME49_062380	elongation factor Tu, putative		X	X	GO.0003746.uTRANSLATION.ELONGATION.FACTOR.ACTIVITY	GO.0003924.uGTPASE.ACTIVITY	GO.0005525.uGTP.BINDING	GO.0006412.uPROTEIN.BIOSYNTHESIS	GO.0006414.uTRANSLATIONAL.ELONGATION	PDB.NucleargenestargetedtoMito_MET
TGME49_042420	amine oxidase, flavin-containing domain-containing protein		X	X	GO.0003774.uMOTOR.ACTIVITY	GO.0003779.uACTIN.BINDING	GO.0005856.uCYTOSKELETON	GO.0006725.uAROMATIC.COMPOUND.METABOLISM	GO.0008270.uZINC.ION.BINDING	GO.0009055.uELECTRON.CARRIER.ACTIVITY	GO.0009228.uTHIAMIN.BIOSYNTHESIS	GO.0015629.uACTIN.CYTOSKELETON	GO.0016459.uMYOSIN	GO.0016491.uOXIDOREDUCTASE.ACTIVITY
TGME49_074110	hypothetical protein, conserved		X	X	GO.0003824.uCATALYTIC.ACTIVITY	GO.0004175.uENDOPEPTIDASE.ACTIVITY	GO.0008270.uZINC.ION.BINDING	GO.0016787u.HYDROLASE.ACTIVITY	GO.0046872.uMETAL.ION.BINDING	PDB.Peptidasesandproteases_MET
TGME49_081430	protein kinase, PfPK7 homolog		X	X	GO.0003824.uCATALYTIC.ACTIVITY	GO.0004672.uPROTEIN.KINASE.ACTIVITY	GO.0004674.uPROTEIN.SERINETHREONINE.KINASE.ACTIVITY	GO.0004713.uPROTEINTYROSINE.KINASE.ACTIVITY	GO.0005524.uATP.BINDING	GO.0006464.uPROTEIN.MODIFICATION	GO.0006468.uPROTEIN.AMINO.ACID.PHOSPHORYLATION	GO.0007165.uSIGNAL.TRANSDUCTION	GO.0016301.uKINASE.ACTIVITY	GO.0016740.uTRANSFERASE.ACTIVITY	GO.0016772.uTRANSFERASE.ACTIVITY.TRANSFERRING.PHOSPHORUSCONTAINING.GROUPS	GO.0016773.uPHOSPHOTRANSFERASE.ACTIVITY.ALCOHOL.GROUP.AS.ACCEPTOR	GO.0019538.uPROTEIN.METABOLISM	PDB.Proteinkinase_MET
TGME49_065330	CMGC kinase, GSK family TgPK3		X	X	GO.0003824.uCATALYTIC.ACTIVITY	GO.0004672.uPROTEIN.KINASE.ACTIVITY	GO.0004674.uPROTEIN.SERINETHREONINE.KINASE.ACTIVITY	GO.0004713.uPROTEINTYROSINE.KINASE.ACTIVITY	GO.0005524.uATP.BINDING	GO.0006464.uPROTEIN.MODIFICATION	GO.0006468.uPROTEIN.AMINO.ACID.PHOSPHORYLATION	GO.0016301.uKINASE.ACTIVITY	GO.0016740.uTRANSFERASE.ACTIVITY	GO.0016772.uTRANSFERASE.ACTIVITY.TRANSFERRING.PHOSPHORUSCONTAINING.GROUPS	GO.0016773.uPHOSPHOTRANSFERASE.ACTIVITY.ALCOHOL.GROUP.AS.ACCEPTOR	GO.0019538.uPROTEIN.METABOLISM	GO.0020036.uMAURERS.CLEFT	GO.0030430.uHOST.CELL.CYTOPLASM
TGME49_004400	ATP synthase alpha chain, putative		X	X	GO.0003824.uCATALYTIC.ACTIVITY	GO.0005215.uTRANSPORTER.ACTIVITY	GO.0005739.uMITOCHONDRION	GO.0006754.uATP.BIOSYNTHESIS	GO.0006807.uNITROGEN.COMPOUND.METABOLISM	GO.0006810.uTRANSPORT	GO.0006812.uCATION.TRANSPORT	GO.0009058.uBIOSYNTHESIS	GO.0009165.uNUCLEOTIDE.BIOSYNTHESIS	GO.0015986.uATP.SYNTHESIS.COUPLED.PROTON.TRANSPORT	GO.0015992.uPROTON.TRANSPORT	GO.0016020.uMEMBRANE	GO.0016469.uPROTONTRANSPORTING.TWOSECTOR.ATPASE.COMPLEX	GO.0016787u.HYDROLASE.ACTIVITY
TGME49_088320	adenylate kinase, putative		X	X	GO.0003824.uCATALYTIC.ACTIVITY	GO.0005524.uATP.BINDING	GO.0005739.uMITOCHONDRION	GO.0005759.uMITOCHONDRIAL.MATRIX	GO.0006139.NUCLEOBASE.NUCLEOSIDE.NUCLEOTIDE.AND.NUCLEIC.ACID.METABOLISM	GO.0006807.uNITROGEN.COMPOUND.METABOLISM	GO.0016301.uKINASE.ACTIVITY	GO.0016740.uTRANSFERASE.ACTIVITY	GO.0016772.uTRANSFERASE.ACTIVITY.TRANSFERRING.PHOSPHORUSCONTAINING.GROUPS	PDb.PURINE_MET	PDB.NucleargenestargetedtoMito_MET
TGME49_069430	hexaprenyl pyrophosphate synthetase protein, putative		X	X	GO.0003824.uCATALYTIC.ACTIVITY	GO.0005739.uMITOCHONDRION	GO.0006464.uPROTEIN.MODIFICATION	GO.0006629.uLIPID.METABOLISM	GO.0008299.uISOPRENOID.BIOSYNTHESIS	GO.0009058.uBIOSYNTHESIS	GO.0016740.uTRANSFERASE.ACTIVITY	GO.0019538.uPROTEIN.METABOLISM	PDb.TERPERNOID_MET	PDB.NucleargenestargetedtoMito_MET
TGME49_120480	Rab 11b, putative		X	X	GO.0003924.uGTPASE.ACTIVITY	GO.0005525.uGTP.BINDING	GO.0006886.uINTRACELLULAR.PROTEIN.TRANSPORT	GO.0007165.uSIGNAL.TRANSDUCTION	GO.0007264.uSMALL.GTPASE.MEDIATED.SIGNAL.TRANSDUCTION	GO.0015031.uPROTEIN.TRANSPORT	PDB.RABcycle_MET	PDB.Rabproteinsinintracellulartraffi_MET
TGME49_046550	eukaryotic aspartyl protease, putative		X	X	GO.0004175.uENDOPEPTIDASE.ACTIVITY	GO.0006508.uPROTEOLYSIS	PDB.Peptidasesandproteases_MET
TGME49_006590	CAM kinase, CDPK family		X	X	GO.0004672.uPROTEIN.KINASE.ACTIVITY	GO.0004674.uPROTEIN.SERINETHREONINE.KINASE.ACTIVITY	GO.0004685.CALCIUM.AND.CALMODULINDEPENDENT.PROTEIN.KINASE.ACTIVITY	GO.0004713.uPROTEINTYROSINE.KINASE.ACTIVITY	GO.0005509.uCALCIUM.ION.BINDING	GO.0005524.uATP.BINDING	GO.0006464.uPROTEIN.MODIFICATION	GO.0006468.uPROTEIN.AMINO.ACID.PHOSPHORYLATION	GO.0016301.uKINASE.ACTIVITY	GO.0016740.uTRANSFERASE.ACTIVITY	GO.0016772.uTRANSFERASE.ACTIVITY.TRANSFERRING.PHOSPHORUSCONTAINING.GROUPS	GO.0016773.uPHOSPHOTRANSFERASE.ACTIVITY.ALCOHOL.GROUP.AS.ACCEPTOR	GO.0019538.uPROTEIN.METABOLISM	GO.0046872.uMETAL.ION.BINDING
TGME49_053290	valyl-tRNA synthetase, putative		X	X	GO.0004812.uAMINOACYLTRNA.LIGASE.ACTIVITY	GO.0006418.uTRNA.AMINOACYLATION.FOR.PROTEIN.TRANSLATION	GO.0006520.uAMINO.ACID.METABOLISM	GO.0016874.uLIGASE.ACTIVITY	PDb.LEU_ISOLEU_VALINE_MET	PDB.NucleargenestargetedtoMito_MET	PDB.Proteinbiosynthesis_MET
TGME49_044500	tubulin-tyrosine ligase family protein		X	X	GO.0004835.uTUBULINTYROSINE.LIGASE.ACTIVITY	GO.0006464.uPROTEIN.MODIFICATION	GO.0016874.uLIGASE.ACTIVITY	PDB.tubulinandmicrotubles_MET
TGME49_014590	microfibrillar-associated protein 1, putative		X	X	GO.0005198.uSTRUCTURAL.MOLECULE.ACTIVITY	PDb.ActinandFilaments_MET
TGME49_120220	ubiquinol-cytochrome c reductase domain-containing protein		X	X	GO.0005215.uTRANSPORTER.ACTIVITY	GO.0005739.uMITOCHONDRION	GO.0005743.uMITOCHONDRIAL.INNER.MEMBRANE	GO.0005746.uMITOCHONDRIAL.ELECTRON.TRANSPORT.CHAIN	GO.0006118.uELECTRON.TRANSPORT	GO.0008121.uUBIQUINOLCYTOCHROMEC.REDUCTASE.ACTIVITY	GO.0009055.uELECTRON.CARRIER.ACTIVITY	GO.0016491.uOXIDOREDUCTASE.ACTIVITY	PDB.encodingFE_Scontainingprts_MET	PDB.Mitochondrialelectronflow_MET	PDB.Moleculardrugresistancemarkers_MET	PDB.NucleargenestargetedtoMito_MET
TGME49_018280	eukaryotic porin domain-containing protein		X	X	GO.0005215.uTRANSPORTER.ACTIVITY	GO.0005739.uMITOCHONDRION	GO.0006810.uTRANSPORT	GO.0019867.uOUTER.MEMBRANE	PDB.Importprotsintomitochondria_MET	PDB.NucleargenestargetedtoMito_MET
TGME49_046540	cytochrome C1, putative		X	X	GO.0005506.uIRON.ION.BINDING	GO.0005739.uMITOCHONDRION	GO.0005743.uMITOCHONDRIAL.INNER.MEMBRANE	GO.0005746.uMITOCHONDRIAL.ELECTRON.TRANSPORT.CHAIN	GO.0006118.uELECTRON.TRANSPORT	GO.0009055.uELECTRON.CARRIER.ACTIVITY	PD.PORPHRYN_MET	PDB.Mitochondrialelectronflow_MET	PDB.NucleargenestargetedtoMito_MET
TGME49_065450	hexokinase		X	X	GO.0005524.uATP.BINDING	GO.0005975.uCARBOHYDRATE.METABOLISM	GO.0006096.uGLYCOLYSIS	GO.0016301.uKINASE.ACTIVITY	GO.0016740.uTRANSFERASE.ACTIVITY	GO.0016772.uTRANSFERASE.ACTIVITY.TRANSFERRING.PHOSPHORUSCONTAINING.GROUPS	GO.0016773.uPHOSPHOTRANSFERASE.ACTIVITY.ALCOHOL.GROUP.AS.ACCEPTOR	PDB.Glycolysis+MET	PDB.Redoxregulationofproteins_MET
TGME49_073510	hypothetical protein		X	X	GO.0005524.uATP.BINDING	GO.0006810.uTRANSPORT	GO.0016021.uINTEGRAL.TO.MEMBRANE
TGME49_044310	developmentally regulated GTP-binding protein 1, putative		X	X	GO.0005525.uGTP.BINDING	PDB.encodingcomponentsofribosomalassembly_MET
TGME49_039790	pescadillo family protein		X	X	GO.0005622.INTRACELLULAR	PDB.encodingcomponentsofribosomalassembly_MET	PDB.Maturationexport60S40Sribosome_MET
TGME49_064710	hypothetical protein		X	X	GO.0005634.uNUCLEUS	GO.0006350.uTRANSCRIPTION	GO.0006355.uREGULATION.OF.TRANSCRIPTION.DNADEPENDENT	GO.0006807.uNITROGEN.COMPOUND.METABOLISM	GO.0009058.uBIOSYNTHESIS	GO.0045449.uREGULATION.OF.TRANSCRIPTION
TGME49_028180	cytochrome C oxidase assembly factor COX15, putative		X	X	GO.0005739.uMITOCHONDRION	GO.0005743.uMITOCHONDRIAL.INNER.MEMBRANE	GO.0006461.uPROTEIN.COMPLEX.ASSEMBLY	PDb.Biogenesisofcytochrome_oxidase_MET	PDB.Mitochondrialelectronflow_MET	PDB.NucleargenestargetedtoMito_MET
TGME49_120620	queuine tRNA-ribosyltransferase, putative		X	X	GO.0005739.uMITOCHONDRION	GO.0006396.uRNA.PROCESSING	GO.0006400.uTRNA.MODIFICATION	GO.0008033.uTRNA.PROCESSING	GO.0008616.uQUEUOSINE.BIOSYNTHESIS	GO.0009116.uNUCLEOSIDE.METABOLISM	GO.0009451.uRNA.MODIFICATION	GO.0016070.uRNA.METABOLISM	PDb.tRNA_MODIFICATIONS	PDB.Nucleargenestargetedtoapicoplast_MET	PDB.NucleargenestargetedtoMito_MET
TGME49_025550	phosphatidylserine decarboxylase proenzyme, putative		X	X	GO.0005783.uENDOPLASMIC.RETICULUM	GO.0006629.uLIPID.METABOLISM	GO.0006644.uPHOSPHOLIPID.METABOLISM	GO.0008654.uPHOSPHOLIPID.BIOSYNTHESIS	PDb.VITB6_MET	PDB.phosphatidyethanolamine_phoserinemet_MET
TGME49_063130	citrate synthase, putative		X	X	GO.0005975.uCARBOHYDRATE.METABOLISM	GO.0016740.uTRANSFERASE.ACTIVITY	PDb.MITOC_TCA_CYCLE	PDB.NucleargenestargetedtoMito_MET
TGME49_045670	pyruvate dehydrogenase, putative		X	X	GO.0006099.uTRICARBOXYLIC.ACID.CYCLE	GO.0006629.uLIPID.METABOLISM	GO.0006631.uFATTY.ACID.METABOLISM	GO.0006633.uFATTY.ACID.BIOSYNTHESIS	GO.0008152.METABOLISM	GO.0016491.uOXIDOREDUCTASE.ACTIVITY	GO.0016624.uOXIDOREDUCTASE.ACTIVITY.ACTING.ON.THE.ALDEHYDE.OR.OXO.GROUP.OF.DONORS.DISULFIDE.AS.ACCEPTOR	PDB.Nucleargenestargetedtoapicoplast_MET	PDB.Pyruvatemetabo_MET	PDB.thiaminemet_MET
TGME49_006400	DNA photolyase, putative		X	X	GO.0006259.uDNA.METABOLISM	GO.0006281.uDNA.REPAIR	GO.0006807.uNITROGEN.COMPOUND.METABOLISM	PDB.encodingenzymes_prtsinvolvedDNArepair_MET
TGME49_037240	hypothetical protein		X	X	GO.0006364.uRRNA.PROCESSING	GO.0006396.uRNA.PROCESSING	GO.0006807.uNITROGEN.COMPOUND.METABOLISM	GO.0016070.uRNA.METABOLISM
TGME49_110430	heat shock protein 90, putative		X	X	GO.0006457.uPROTEIN.FOLDING	GO.0009408.uRESPONSE.TO.HEAT	GO.0016887.uATPASE.ACTIVITY	GO.0042623.uATPASE.ACTIVITY.COUPLED	GO.0051082.uUNFOLDED.PROTEIN.BINDING	PDb.CHAPERONEASSIST_PRT_FOLDING	PDB.encodingchaperonesandregulators_MET	PDB.Nucleargenestargetedtoapicoplast_MET
TGME49_067430	DnaJ domain-containing protein		X	X	GO.0006457.uPROTEIN.FOLDING	GO.0051082.uUNFOLDED.PROTEIN.BINDING	PDb.CHAPERONEASSIST_PRT_FOLDING	PDB.encodingchaperonesandregulators_MET
TGME49_099040	phosphatidylinositol N-acetylglucosaminyltransferase subunit, putative		X	X	GO.0006464.uPROTEIN.MODIFICATION	GO.0006506.uGPI.ANCHOR.BIOSYNTHESIS	GO.0006629.uLIPID.METABOLISM	GO.0006644.uPHOSPHOLIPID.METABOLISM	GO.0008654.uPHOSPHOLIPID.BIOSYNTHESIS	GO.0016021.uINTEGRAL.TO.MEMBRANE	GO.0016740.uTRANSFERASE.ACTIVITY	PDb.GPI_ANCHOR_BIOSYNTHESIS
TGME49_059550	hydroxymethyldihydropterin pyrophosphokinase-dihydropteroate synthase		X	X	GO.0006725.uAROMATIC.COMPOUND.METABOLISM	GO.0006807.uNITROGEN.COMPOUND.METABOLISM	GO.0009396.uFOLIC.ACID.AND.DERIVATIVE.BIOSYNTHESIS	GO.0016740.uTRANSFERASE.ACTIVITY	GO.0016772.uTRANSFERASE.ACTIVITY.TRANSFERRING.PHOSPHORUSCONTAINING.GROUPS	PDB.Folatebiosynthesis_MET	PDB.Moleculardrugresistancemarkers_MET
TGME49_090980	aminotransferase domain-containing protein, conserved		X	X	GO.0008415.uACYLTRANSFERASE.ACTIVITY	PDb.SPHINOMYELIN_MET	PDb.VITB6_MET
TGME49_077010	Fe-S metabolism associated domain-containing protein		X	X	GO.0016020.uMEMBRANE	GO.0020011.uAPICOPLAST
TGME49_005490	integral membrane protein, putative		X	X	GO.0016021.uINTEGRAL.TO.MEMBRANE
TGME49_115310	hypothetical protein		X	X	GO.0020011.uAPICOPLAST
TGME49_085730	TBC domain-containing protein		X	X	GO.0043087.uREGULATION.OF.GTPASE.ACTIVITY	PDB.RABcycle_MET
TGME49_113600	hypothetical protein		X	X	GO.0046872.uMETAL.ION.BINDING
TGME49_015170	serine/threonine protein phosphatase, putative		X	X	PD.PRT_PHOSPHORYLATION_MET	PDB.Centrisomeproteins_MET	PDB.Phosphateses_MET
TGME49_032660	58 kDa phosphoprotein, putative		X	X	PDb.CHAPERONEASSIST_PRT_FOLDING	PDB.encodingchaperonesandregulators_MET
TGME49_038240	bystin, putative		X	X	PDB.encodingcomponentsofribosomalassembly_MET	PDB.Maturationexport60S40Sribosome_MET
TGME49_095680	periodic tryptophan protein PWP2, putative		X	X	PDB.encodingcomponentsofribosomalassembly_MET	PDB.Maturationexport60S40Sribosome_MET
TGME49_005240	cleft lip and palate associated transmembrane protein 1, putative		X	X	PDb.MAUERS_CLEFT
TGME49_066800	integral membrane protein, putative		X	X	PDB.transportproteins_MET
TGME49_085950	hypothetical protein		X	X	PDb.tRNA_MODIFICATIONS
TGME49_118720	proline synthetase co-transcribed protein, putative		X	X	PDb.VITB6_MET
TGME49_001270	hypothetical protein		X	X
TGME49_001640	hypothetical protein		X	X
TGME49_001870	TPR domain-containing protein		X	X
TGME49_002610	protein phosphatase 2C, putative		X	X
TGME49_003690	hypothetical protein		X	X
TGME49_003710	hypothetical protein		X	X
TGME49_003750	hypothetical protein		X	X
TGME49_005680	transmembrane domain-containing protein		X	X
TGME49_006450	hypothetical protein		X	X
TGME49_007950	hypothetical protein, conserved		X	X
TGME49_008450	serine proteinase inhibitor, putative		X	X
TGME49_009790	radical SAM domain-containing protein		X	X
TGME49_009800	formate/nitrite transporter, putative		X	X
TGME49_011420	hypothetical protein		X	X
TGME49_011670	S1 RNA-binding domain containing protein		X	X
TGME49_013640	splicing factor, arginine/serine-rich 4, putative		X	X
TGME49_013710	WD repeat-containing protein		X	X
TGME49_015310	hypothetical protein		X	X
TGME49_017550	hypothetical protein		X	X
TGME49_018310	thrombospondin type 1 domain-containing protein		X	X
TGME49_019650	hypothetical protein		X	X
TGME49_022850	hypothetical protein		X	X
TGME49_022940	oocyst wall protein, putative		X	X
TGME49_023750	hypothetical protein, conserved		X	X
TGME49_025510	hypothetical protein, conserved		X	X
TGME49_025540	hypothetical protein		X	X
TGME49_025560	hypothetical protein		X	X
TGME49_025750	hypothetical protein		X	X
TGME49_030170	hypothetical protein, conserved		X	X
TGME49_031400	tubulin alpha chain, putative		X	X
TGME49_032640	tRNA splicing 2' phosphotransferase 1, putative		X	X
TGME49_035930	KH domain-containing protein		X	X
TGME49_036520	hypothetical protein		X	X
TGME49_036860	cation-transporting ATPase, putative		X	X
TGME49_039270	hypothetical protein		X	X
TGME49_039690	hypothetical protein		X	X
TGME49_040380	hypothetical protein		X	X
TGME49_040560	microsomal glutathione S-transferase 3, putative		X	X
TGME49_047220	hypothetical protein		X	X
TGME49_050790	hypothetical protein, conserved		X	X
TGME49_053020	hypothetical protein		X	X
TGME49_053510	hypothetical protein		X	X
TGME49_053530	rpp14 family domain-containing protein		X	X
TGME49_053640	hypothetical protein		X	X
TGME49_053700	transporter, major facilitator family domain containing protein		X	X
TGME49_057750	homocysteine S-methyltransferase-1		X	X
TGME49_058610	RNA recognition motif-containing protein		X	X
TGME49_058620	hypothetical protein		X	X
TGME49_059940	hypothetical protein		X	X
TGME49_060580	hypothetical protein		X	X
TGME49_062410	WD domain, G-beta repeat-containing protein		X	X
TGME49_062960	hypothetical protein		X	X
TGME49_062980	hypothetical protein		X	X
TGME49_063210	hypothetical protein		X	X
TGME49_064140	hypothetical protein		X	X
TGME49_065090	hypothetical protein		X	X
TGME49_066920	phosphodiesterase, putative		X	X
TGME49_066950	Atypical MEK-related kinase (incomplete catalytic triad)		X	X
TGME49_068280	chromatin organization modifier domain-containing protein		X	X
TGME49_069010	hypothetical protein		X	X
TGME49_071460	hypothetical protein		X	X
TGME49_072380	hypothetical protein		X	X
TGME49_073550	hypothetical protein		X	X
TGME49_077920	hypothetical protein		X	X
TGME49_080660	hypothetical protein		X	X
TGME49_082190	hydrolase, NUDIX family domain containing protein		X	X
TGME49_083510	hypothetical protein		X	X
TGME49_084620	hypothetical protein		X	X
TGME49_086160	hypothetical protein		X	X
TGME49_086450	dense granule protein 5 precursor		X	X
TGME49_086510	hypothetical protein		X	X
TGME49_086680	hypothetical protein		X	X
TGME49_088430	hypothetical protein, conserved		X	X
TGME49_089240	DnaJ domain-containing protein		X	X
TGME49_090860	amino acid transporter, putative		X	X
TGME49_090870	patched family domain-containing protein, conserved		X	X
TGME49_091810	hypothetical protein		X	X
TGME49_092110	formate/nitrite transporter, putative		X	X
TGME49_092960	transmembrane domain-containing protein		X	X
TGME49_093630	hypothetical protein		X	X
TGME49_094340	hypothetical protein		X	X
TGME49_094820	type I fatty acid synthase, putative		X	X
TGME49_095030	hypothetical protein		X	X
TGME49_095630	hypothetical protein		X	X
TGME49_097120	hypothetical protein		X	X
TGME49_097340	hypothetical protein		X	X
TGME49_097350	hypothetical protein		X	X
TGME49_097360	hypothetical protein, conserved		X	X
TGME49_098030	hypothetical protein, conserved		X	X
TGME49_099060	sodium/hydrogen exchanger, putative		X	X
TGME49_101210	NAD(P) transhydrogenase, alpha subunit, putative		X	X
TGME49_108710	hypothetical protein, conserved		X	X
TGME49_109180	hypothetical protein		X	X
TGME49_109290	HD domain-containing protein		X	X
TGME49_111410	U3 small nucleolar ribonucleoprotein protein MPP10, putative		X	X
TGME49_112390	hypothetical protein		X	X
TGME49_112490	hypothetical protein		X	X
TGME49_115230	hypothetical protein		X	X
TGME49_115940	rhoptry protein, putative		X	X
TGME49_119550	transmembrane protein, putative		X	X
TGME49_119620	hypothetical protein		X	X
TGME49_119640	hypothetical protein		X	X
TGME49_120590	glycosyl hydrolases family 35 domain-containing protein		X	X
TGME49_023540	hypothetical protein, conserved		X		GO.0000059.uPROTEIN.IMPORT.INTO.NUCLEUS.DOCKING	GO.0005215.uTRANSPORTER.ACTIVITY	GO.0005515.uPROTEIN.BINDING	GO.0005634.uNUCLEUS	GO.0005643u.NUCLEAR.PORE	GO.0005737.CYTOPLASM	GO.0006461.uPROTEIN.COMPLEX.ASSEMBLY	GO.0006605.uPROTEIN.TARGETING	GO.0006810.uTRANSPORT	GO.0006886.uINTRACELLULAR.PROTEIN.TRANSPORT	GO.0008565.uPROTEIN.TRANSPORTER.ACTIVITY	GO.0015031.uPROTEIN.TRANSPORT	GO.0016021.uINTEGRAL.TO.MEMBRANE
TGME49_021490	PUA domain-containing, cell cycle regulator protein, putative		X		GO.0000074.REGULATION.OF.PROGRESSION.THROUGH.CELL.CYCLE	GO.0003676.uNUCLEIC.ACID.BINDING	GO.0003723.uRNA.BINDING	PDB.Initiatonoftranslation_MET	PDB.NucleargenestargetedtoMito_MET
TGME49_077500	26S proteasome AAA-ATPase subunit RPT1, putative		X		GO.0000166.NUCLEOTIDE.BINDING	GO.0000502.uPROTEASOME.COMPLEX.SENSU.EUKARYOTA	GO.0004175.uENDOPEPTIDASE.ACTIVITY	GO.0005737.CYTOPLASM	GO.0005838.uPROTEASOME.REGULATORY.PARTICLE.SENSU.EUKARYOTA	GO.0006508.uPROTEOLYSIS	GO.0006511u.UBIQUITINDEPENDENT.PROTEIN.CATABOLISM	GO.0030163.uPROTEIN.CATABOLISM	PDB.invovledinproteosomedegredationandtimedtransc_MET
TGME49_064670	DNA polymerase zeta catalytic subunit, putative		X		GO.0000166.NUCLEOTIDE.BINDING	GO.0003677.uDNA.BINDING	GO.0003887.uDNADIRECTED.DNA.POLYMERASE.ACTIVITY	GO.0006259.uDNA.METABOLISM	GO.0006260.uDNA.REPLICATION	GO.0016740.uTRANSFERASE.ACTIVITY	GO.0016772.uTRANSFERASE.ACTIVITY.TRANSFERRING.PHOSPHORUSCONTAINING.GROUPS	GO.0016779.uNUCLEOTIDYLTRANSFERASE.ACTIVITY	PDB.encodingenzymes_prtsinvolvedDNArepair_MET
TGME49_010960	replication factor C subunit, putative		X		GO.0000166.NUCLEOTIDE.BINDING	GO.0003677.uDNA.BINDING	GO.0005663.uDNA.REPLICATION.FACTOR.C.COMPLEX	GO.0006259.uDNA.METABOLISM	GO.0006260.uDNA.REPLICATION	GO.0008094.uDNADEPENDENT.ATPASE.ACTIVITY	GO.0016887.uATPASE.ACTIVITY	GO.0042623.uATPASE.ACTIVITY.COUPLED	PDb.GENESINVOLVED_EXCISION_REPAIR_MET	PDB.DNAReplication_MET	PDB.DNAmismatchrepair_MET	PDB.encodingenzymes_prtsinvolvedDNArepair_MET	PDB.Nucleotideexcisionrepair_MET
TGME49_019590	ruvB-like 1, putative		X		GO.0000166.NUCLEOTIDE.BINDING	GO.0003678.uDNA.HELICASE.ACTIVITY	GO.0004386.uHELICASE.ACTIVITY	GO.0006259.uDNA.METABOLISM	GO.0006281.uDNA.REPAIR	GO.0006310.uDNA.RECOMBINATION	GO.0016818.uHYDROLASE.ACTIVITY.ACTING.ON.ACID.ANHYDRIDES.IN.PHOSPHORUSCONTAINING.ANHYDRIDES	GO.0016887.uATPASE.ACTIVITY	GO.0017111.uNUCLEOSIDETRIPHOSPHATASE.ACTIVITY	PDb.GENESINVOLVED_EXCISION_REPAIR_MET	PDB.encodingenzymes_prtsinvolvedDNArepair_MET
TGME49_073360	ABC transporter, putative		X		GO.0000166.NUCLEOTIDE.BINDING	GO.0005215.uTRANSPORTER.ACTIVITY	GO.0016820.uHYDROLASE.ACTIVITY.ACTING.ON.ACID.ANHYDRIDES.CATALYZING.TRANSMEMBRANE.MOVEMENT.OF.SUBSTANCES	GO.0016887.uATPASE.ACTIVITY	GO.0042623.uATPASE.ACTIVITY.COUPLED	GO.0042626.uATPASE.ACTIVITY.COUPLED.TO.TRANSMEMBRANE.MOVEMENT.OF.SUBSTANCES	GO.0046873.uMETAL.ION.TRANSPORTER.ACTIVITY	PDB.transportproteins_MET	PDB.MechansimofFE_Sprtbiogenesis_MET
TGME49_030710	ATPase, AAA family domain-containing protein		X		GO.0000166.NUCLEOTIDE.BINDING	GO.0005783.uENDOPLASMIC.RETICULUM	GO.0006508.uPROTEOLYSIS	GO.0006511u.UBIQUITINDEPENDENT.PROTEIN.CATABOLISM	GO.0006810.uTRANSPORT	GO.0016818.uHYDROLASE.ACTIVITY.ACTING.ON.ACID.ANHYDRIDES.IN.PHOSPHORUSCONTAINING.ANHYDRIDES	GO.0016887.uATPASE.ACTIVITY	GO.0017111.uNUCLEOSIDETRIPHOSPHATASE.ACTIVITY	GO.0030163.uPROTEIN.CATABOLISM
TGME49_042620	hypothetical protein		X		GO.0000166.NUCLEOTIDE.BINDING	GO.0016887.uATPASE.ACTIVITY	PDB.encodingcomponentsofribosomalassembly_MET
TGME49_003610	3'-5' exoribonuclease csl4, putative		X		GO.0000175.u35EXORIBONUCLEASE.ACTIVITY	GO.0000178u.EXOSOME.RNASE.COMPLEX	GO.0003676.uNUCLEIC.ACID.BINDING	GO.0003723.uRNA.BINDING	GO.0004518u.NUCLEASE.ACTIVITY	GO.0004527.uEXONUCLEASE.ACTIVITY	GO.0004540.uRIBONUCLEASE.ACTIVITY	GO.0006364.uRRNA.PROCESSING	GO.0006396.uRNA.PROCESSING	GO.0006807.uNITROGEN.COMPOUND.METABOLISM	GO.0008408.u35.EXONUCLEASE.ACTIVITY	GO.0016070.uRNA.METABOLISM	GO.0016787u.HYDROLASE.ACTIVITY
TGME49_031040	exosome complex exonuclease, putative		X		GO.0000175.u35EXORIBONUCLEASE.ACTIVITY	GO.0000178u.EXOSOME.RNASE.COMPLEX	GO.0003723.uRNA.BINDING	GO.0004518u.NUCLEASE.ACTIVITY	GO.0004527.uEXONUCLEASE.ACTIVITY	GO.0004540.uRIBONUCLEASE.ACTIVITY	GO.0006364.uRRNA.PROCESSING	GO.0006396.uRNA.PROCESSING	GO.0008408.u35.EXONUCLEASE.ACTIVITY	PDb.mRNA_DEGREDATION	PDB.encodingcomponentsofribosomalassembly_MET	PDB.Maturationexport60S40Sribosome_MET
TGME49_020150	ribosomal protein L16, putative		X		GO.0000311.PLASTID.LARGE.RIBOSOMAL.SUBUNIT	GO.0000315.uORGANELLAR.LARGE.RIBOSOMAL.SUBUNIT	GO.0003735.uSTRUCTURAL.CONSTITUENT.OF.RIBOSOME	GO.0005198.uSTRUCTURAL.MOLECULE.ACTIVITY	GO.0005622.INTRACELLULAR	GO.0005840u.RIBOSOME	GO.0015934.uLARGE.RIBOSOMAL.SUBUNIT	PDB.NucleargenestargetedtoMito_MET	PDB.ribosomalstructure_MET
TGME49_093310	ribosomal protein L20, putative		X		GO.0000315.uORGANELLAR.LARGE.RIBOSOMAL.SUBUNIT	GO.0003723.uRNA.BINDING	GO.0003735.uSTRUCTURAL.CONSTITUENT.OF.RIBOSOME	GO.0005198.uSTRUCTURAL.MOLECULE.ACTIVITY	GO.0005622.INTRACELLULAR	GO.0005739.uMITOCHONDRION	GO.0005840u.RIBOSOME	GO.0015934.uLARGE.RIBOSOMAL.SUBUNIT	PDB.NucleargenestargetedtoMito_MET	PDB.ribosomalstructure_MET
TGME49_053800	ribosomal protein L15, putative		X		GO.0000315.uORGANELLAR.LARGE.RIBOSOMAL.SUBUNIT	GO.0003735.uSTRUCTURAL.CONSTITUENT.OF.RIBOSOME	GO.0005198.uSTRUCTURAL.MOLECULE.ACTIVITY	GO.0005622.INTRACELLULAR	GO.0005739.uMITOCHONDRION	GO.0005759.uMITOCHONDRIAL.MATRIX	GO.0005762u.MITOCHONDRIAL.LARGE.RIBOSOMAL.SUBUNIT	GO.0005840u.RIBOSOME	GO.0015934.uLARGE.RIBOSOMAL.SUBUNIT	PDB.NucleargenestargetedtoMito_MET	PDB.ribosomalstructure_MET
TGME49_090010	proteasome subunit beta type 1, putative		X		GO.0000502.uPROTEASOME.COMPLEX.SENSU.EUKARYOTA	GO.0004175.uENDOPEPTIDASE.ACTIVITY	GO.0005839.uPROTEASOME.CORE.COMPLEX.SENSU.EUKARYOTA	GO.0006508.uPROTEOLYSIS	GO.0006511u.UBIQUITINDEPENDENT.PROTEIN.CATABOLISM	GO.0016787u.HYDROLASE.ACTIVITY	GO.0019538.uPROTEIN.METABOLISM	GO.0030163.uPROTEIN.CATABOLISM	PDB.invovledinproteosomedegredationandtimedtransc_MET	PDB.Peptidasesandproteases_MET
TGME49_049590	proteasome subunit alpha type 5, putative		X		GO.0000502.uPROTEASOME.COMPLEX.SENSU.EUKARYOTA	GO.0004175.uENDOPEPTIDASE.ACTIVITY	GO.0005839.uPROTEASOME.CORE.COMPLEX.SENSU.EUKARYOTA	GO.0006508.uPROTEOLYSIS	GO.0006511u.UBIQUITINDEPENDENT.PROTEIN.CATABOLISM	GO.0016787u.HYDROLASE.ACTIVITY	GO.0030163.uPROTEIN.CATABOLISM	PDB.invovledinproteosomedegredationandtimedtransc_MET	PDB.Peptidasesandproteases_MET
TGME49_054900	proteasome subunit beta type 2, putative		X		GO.0000502.uPROTEASOME.COMPLEX.SENSU.EUKARYOTA	GO.0004175.uENDOPEPTIDASE.ACTIVITY	GO.0005839.uPROTEASOME.CORE.COMPLEX.SENSU.EUKARYOTA	GO.0006508.uPROTEOLYSIS	GO.0006511u.UBIQUITINDEPENDENT.PROTEIN.CATABOLISM	GO.0030163.uPROTEIN.CATABOLISM	PDB.invovledinproteosomedegredationandtimedtransc_MET	PDB.Peptidasesandproteases_MET
TGME49_025580	26S Proteasome non-ATPase regulatory subunit 9, putative		X		GO.0000502.uPROTEASOME.COMPLEX.SENSU.EUKARYOTA	GO.0005515.uPROTEIN.BINDING	GO.0005838.uPROTEASOME.REGULATORY.PARTICLE.SENSU.EUKARYOTA	GO.0006508.uPROTEOLYSIS	GO.0006511u.UBIQUITINDEPENDENT.PROTEIN.CATABOLISM	GO.0019538.uPROTEIN.METABOLISM	GO.0030163.uPROTEIN.CATABOLISM	PDB.invovledinproteosomedegredationandtimedtransc_MET
TGME49_097940	hypothetical protein		X		GO.0003676.uNUCLEIC.ACID.BINDING	GO.0003677.uDNA.BINDING	GO.0003697.uSINGLESTRANDED.DNA.BINDING	GO.0006259.uDNA.METABOLISM	GO.0006260.uDNA.REPLICATION	GO.0006807.uNITROGEN.COMPOUND.METABOLISM	GO.0009058.uBIOSYNTHESIS	GO.0020011.uAPICOPLAST	PDb.CHAPERONEASSIST_PRT_FOLDING	PDB.Nucleargenestargetedtoapicoplast_MET
TGME49_058680	TATA-box binding protein, putative		X		GO.0003676.uNUCLEIC.ACID.BINDING	GO.0003677.uDNA.BINDING	GO.0003702.uRNA.POLYMERASE.II.TRANSCRIPTION.FACTOR.ACTIVITY	GO.0005634.uNUCLEUS	GO.0005667.uTRANSCRIPTION.FACTOR.COMPLEX	GO.0006350.uTRANSCRIPTION	GO.0006355.uREGULATION.OF.TRANSCRIPTION.DNADEPENDENT	GO.0006366.uTRANSCRIPTION.FROM.RNA.POLYMERASE.II.PROMOTER	GO.0006367.uTRANSCRIPTION.INITIATION.FROM.RNA.POLYMERASE.II.PROMOTER	GO.0006461.uPROTEIN.COMPLEX.ASSEMBLY	GO.0006807.uNITROGEN.COMPOUND.METABOLISM	GO.0009058.uBIOSYNTHESIS	GO.0016070.uRNA.METABOLISM	GO.0030528.uTRANSCRIPTION.REGULATOR.ACTIVITY
TGME49_044880	DNA-directed RNA polymerase I largest subunit, putative		X		GO.0003676.uNUCLEIC.ACID.BINDING	GO.0003677.uDNA.BINDING	GO.0003899.uDNADIRECTED.RNA.POLYMERASE.ACTIVITY	GO.0005634.uNUCLEUS	GO.0006350.uTRANSCRIPTION	GO.0006807.uNITROGEN.COMPOUND.METABOLISM	GO.0009058.uBIOSYNTHESIS	GO.0016070.uRNA.METABOLISM	GO.0016740.uTRANSFERASE.ACTIVITY	GO.0016772.uTRANSFERASE.ACTIVITY.TRANSFERRING.PHOSPHORUSCONTAINING.GROUPS	GO.0016779.uNUCLEOTIDYLTRANSFERASE.ACTIVITY	Pb.RNA_POLYM_I_MET
TGME49_016400	meiotic recombination protein DMC1-like protein, putative		X		GO.0003676.uNUCLEIC.ACID.BINDING	GO.0003677.uDNA.BINDING	GO.0005515.uPROTEIN.BINDING	GO.0005634.uNUCLEUS	GO.0006259.uDNA.METABOLISM	GO.0006310.uDNA.RECOMBINATION	GO.0006807.uNITROGEN.COMPOUND.METABOLISM	GO.0007049.uCELL.CYCLE	GO.0008094.uDNADEPENDENT.ATPASE.ACTIVITY	GO.0016818.uHYDROLASE.ACTIVITY.ACTING.ON.ACID.ANHYDRIDES.IN.PHOSPHORUSCONTAINING.ANHYDRIDES	GO.0016887.uATPASE.ACTIVITY	GO.0017111.uNUCLEOSIDETRIPHOSPHATASE.ACTIVITY	GO.0042623.uATPASE.ACTIVITY.COUPLED
TGME49_073520	proteasome PCI domain-containing protein		X		GO.0003676.uNUCLEIC.ACID.BINDING	GO.0003677.uDNA.BINDING	PDB.Initiatonoftranslation_MET
TGME49_063700	40s ribosomal protein S14, putative		X		GO.0003676.uNUCLEIC.ACID.BINDING	GO.0003723.uRNA.BINDING	GO.0003735.uSTRUCTURAL.CONSTITUENT.OF.RIBOSOME	GO.0005198.uSTRUCTURAL.MOLECULE.ACTIVITY	GO.0005622.INTRACELLULAR	GO.0005829.uCYTOSOL	GO.0005840u.RIBOSOME	GO.0005843.CYTOSOLIC.SMALL.RIBOSOMAL.SUBUNIT.SENSU.EUKARYOTA	GO.0006412.uPROTEIN.BIOSYNTHESIS	GO.0009058.uBIOSYNTHESIS	GO.0015935.uSMALL.RIBOSOMAL.SUBUNIT	GO.0019538.uPROTEIN.METABOLISM	PDB.ribosomalstructure_MET
TGME49_023410	eukaryotic translation initiation factor 4E, putative		X		GO.0003676.uNUCLEIC.ACID.BINDING	GO.0003723.uRNA.BINDING	GO.0003743.uTRANSLATION.INITIATION.FACTOR.ACTIVITY	GO.0005737.CYTOPLASM	GO.0006412.uPROTEIN.BIOSYNTHESIS	GO.0006413.uTRANSLATIONAL.INITIATION	GO.0009058.uBIOSYNTHESIS	GO.0019538.uPROTEIN.METABOLISM	PDB.Initiatonoftranslation_MET
TGME49_022860	eukaryotic translation initiation factor 3 subunit 9, putative		X		GO.0003676.uNUCLEIC.ACID.BINDING	GO.0003723.uRNA.BINDING	GO.0003743.uTRANSLATION.INITIATION.FACTOR.ACTIVITY	GO.0006412.uPROTEIN.BIOSYNTHESIS	GO.0006413.uTRANSLATIONAL.INITIATION	GO.0009058.uBIOSYNTHESIS	GO.0019538.uPROTEIN.METABOLISM	PDB.Initiatonoftranslation_MET
TGME49_112990	ATP-dependent RNA helicase, putative		X		GO.0003676.uNUCLEIC.ACID.BINDING	GO.0003723.uRNA.BINDING	GO.0004004.uATPDEPENDENT.RNA.HELICASE.ACTIVITY	GO.0004386.uHELICASE.ACTIVITY	GO.0005524.uATP.BINDING	GO.0006807.uNITROGEN.COMPOUND.METABOLISM	GO.0008026.uATPDEPENDENT.HELICASE.ACTIVITY	GO.0016070.uRNA.METABOLISM	GO.0016787u.HYDROLASE.ACTIVITY	GO.0016818.uHYDROLASE.ACTIVITY.ACTING.ON.ACID.ANHYDRIDES.IN.PHOSPHORUSCONTAINING.ANHYDRIDES	GO.0016887.uATPASE.ACTIVITY	GO.0017111.uNUCLEOSIDETRIPHOSPHATASE.ACTIVITY	GO.0042623.uATPASE.ACTIVITY.COUPLED	PDB.encodingcomponentsofribosomalassembly_MET
TGME49_106660	RNA pseudouridine synthase domain containing protein		X		GO.0003676.uNUCLEIC.ACID.BINDING	GO.0003723.uRNA.BINDING	GO.0004175.uENDOPEPTIDASE.ACTIVITY	GO.0004197.uCYSTEINETYPE.ENDOPEPTIDASE.ACTIVITY	GO.0005506.uIRON.ION.BINDING	GO.0006508.uPROTEOLYSIS	GO.0006807.uNITROGEN.COMPOUND.METABOLISM	GO.0008234.uCYSTEINETYPE.PEPTIDASE.ACTIVITY	GO.0009451.uRNA.MODIFICATION	GO.0009982.uPSEUDOURIDINE.SYNTHASE.ACTIVITY	GO.0016070.uRNA.METABOLISM	GO.0016787u.HYDROLASE.ACTIVITY	GO.0019538.uPROTEIN.METABOLISM	GO.0046872.uMETAL.ION.BINDING
TGME49_026080	poly(A) polymerase, putative		X		GO.0003676.uNUCLEIC.ACID.BINDING	GO.0003723.uRNA.BINDING	GO.0005634.uNUCLEUS	GO.0006350.uTRANSCRIPTION	GO.0006396.uRNA.PROCESSING	GO.0006397u.MRNA.PROCESSING	GO.0006807.uNITROGEN.COMPOUND.METABOLISM	GO.0009058.uBIOSYNTHESIS	GO.0016070.uRNA.METABOLISM	GO.0016071.uMRNA.METABOLISM	GO.0016740.uTRANSFERASE.ACTIVITY	GO.0016772.uTRANSFERASE.ACTIVITY.TRANSFERRING.PHOSPHORUSCONTAINING.GROUPS	GO.0016779.uNUCLEOTIDYLTRANSFERASE.ACTIVITY	PDB.Cleavageandpolyadenylationofpre_mRNA_MET
TGME49_006670	hypothetical protein		X		GO.0003676.uNUCLEIC.ACID.BINDING	GO.0003723.uRNA.BINDING	GO.0005634.uNUCLEUS	GO.0006396.uRNA.PROCESSING	GO.0006397u.MRNA.PROCESSING	GO.0006807.uNITROGEN.COMPOUND.METABOLISM	GO.0006810.uTRANSPORT	GO.0016070.uRNA.METABOLISM	GO.0016071.uMRNA.METABOLISM
TGME49_056770	ATP-dependent helicase, putaive		X		GO.0003676.uNUCLEIC.ACID.BINDING	GO.0003743.uTRANSLATION.INITIATION.FACTOR.ACTIVITY	GO.0003824.uCATALYTIC.ACTIVITY	GO.0004004.uATPDEPENDENT.RNA.HELICASE.ACTIVITY	GO.0004386.uHELICASE.ACTIVITY	GO.0005524.uATP.BINDING	GO.0006446.uREGULATION.OF.TRANSLATIONAL.INITIATION	GO.0008026.uATPDEPENDENT.HELICASE.ACTIVITY	GO.0016787u.HYDROLASE.ACTIVITY	GO.0016818.uHYDROLASE.ACTIVITY.ACTING.ON.ACID.ANHYDRIDES.IN.PHOSPHORUSCONTAINING.ANHYDRIDES	GO.0016887.uATPASE.ACTIVITY	GO.0017111.uNUCLEOSIDETRIPHOSPHATASE.ACTIVITY	GO.0042623.uATPASE.ACTIVITY.COUPLED	PDB.encodingcomponentsofribosomalassembly_MET
TGME49_058560	hypothetical protein		X		GO.0003676.uNUCLEIC.ACID.BINDING	GO.0003743.uTRANSLATION.INITIATION.FACTOR.ACTIVITY	GO.0003924.uGTPASE.ACTIVITY	GO.0005525.uGTP.BINDING	GO.0006412.uPROTEIN.BIOSYNTHESIS	GO.0006413.uTRANSLATIONAL.INITIATION	GO.0016818.uHYDROLASE.ACTIVITY.ACTING.ON.ACID.ANHYDRIDES.IN.PHOSPHORUSCONTAINING.ANHYDRIDES	GO.0017111.uNUCLEOSIDETRIPHOSPHATASE.ACTIVITY
TGME49_113010	ATP-dependent RNA helicase, putative		X		GO.0003676.uNUCLEIC.ACID.BINDING	GO.0003824.uCATALYTIC.ACTIVITY	GO.0004004.uATPDEPENDENT.RNA.HELICASE.ACTIVITY	GO.0004386.uHELICASE.ACTIVITY	GO.0005524.uATP.BINDING	GO.0008026.uATPDEPENDENT.HELICASE.ACTIVITY	GO.0016787u.HYDROLASE.ACTIVITY	GO.0016818.uHYDROLASE.ACTIVITY.ACTING.ON.ACID.ANHYDRIDES.IN.PHOSPHORUSCONTAINING.ANHYDRIDES	GO.0016887.uATPASE.ACTIVITY	GO.0017111.uNUCLEOSIDETRIPHOSPHATASE.ACTIVITY	GO.0042623.uATPASE.ACTIVITY.COUPLED
TGME49_002530	aspartyl-tRNA synthetase, putative		X		GO.0003676.uNUCLEIC.ACID.BINDING	GO.0003824.uCATALYTIC.ACTIVITY	GO.0004812.uAMINOACYLTRNA.LIGASE.ACTIVITY	GO.0004815.uASPARTATETRNA.LIGASE.ACTIVITY	GO.0005515.uPROTEIN.BINDING	GO.0005524.uATP.BINDING	GO.0005737.CYTOPLASM	GO.0006412.uPROTEIN.BIOSYNTHESIS	GO.0006418.uTRNA.AMINOACYLATION.FOR.PROTEIN.TRANSLATION	GO.0006422.uASPARTYLTRNA.AMINOACYLATION	GO.0006520.uAMINO.ACID.METABOLISM	GO.0006807.uNITROGEN.COMPOUND.METABOLISM	GO.0009058.uBIOSYNTHESIS	GO.0016070.uRNA.METABOLISM
TGME49_054340	hypothetical protein, conserved		X		GO.0003676.uNUCLEIC.ACID.BINDING	GO.0004386.uHELICASE.ACTIVITY	GO.0005515.uPROTEIN.BINDING	GO.0005886.uPLASMA.MEMBRANE	GO.0006810.uTRANSPORT	GO.0006886.uINTRACELLULAR.PROTEIN.TRANSPORT	GO.0008270.uZINC.ION.BINDING	GO.0015031.uPROTEIN.TRANSPORT	GO.0016818.uHYDROLASE.ACTIVITY.ACTING.ON.ACID.ANHYDRIDES.IN.PHOSPHORUSCONTAINING.ANHYDRIDES	GO.0017111.uNUCLEOSIDETRIPHOSPHATASE.ACTIVITY	GO.0020011.uAPICOPLAST	GO.0046872.uMETAL.ION.BINDING
TGME49_017540	splicing factor, putative		X		GO.0003676.uNUCLEIC.ACID.BINDING	GO.0005634.uNUCLEUS	GO.0005681.uSPLICEOSOME.COMPLEX	GO.0006396.uRNA.PROCESSING	GO.0006397u.MRNA.PROCESSING	GO.0006807.uNITROGEN.COMPOUND.METABOLISM	GO.0008380.uRNA.SPLICING	GO.0016070.uRNA.METABOLISM	GO.0016071.uMRNA.METABOLISM	PDb.SPLICING_OF_PRE_mRNA
TGME49_015230	splicing factor U2AF-associated protein, related		X		GO.0003676.uNUCLEIC.ACID.BINDING	PDb.SPLICING_OF_PRE_mRNA
TGME49_091180	hypothetical protein, conserved		X		GO.0003677.uDNA.BINDING
TGME49_118480	DNA repair protein, putative		X		GO.0003677.uDNA.BINDING	GO.0003678.uDNA.HELICASE.ACTIVITY	GO.0004386.uHELICASE.ACTIVITY	GO.0008270.uZINC.ION.BINDING	PDb.Base_excisionrepairofAPsites_MET	PDB.DNAReplication_MET	PDB.encodingenzymes_prtsinvolvedDNArepair_MET
TGME49_061000	DNA mismatch repair protein, putative		X		GO.0003677.uDNA.BINDING	GO.0003684.uDAMAGED.DNA.BINDING	GO.0006259.uDNA.METABOLISM	GO.0006281.uDNA.REPAIR	GO.0006298.uMISMATCH.REPAIR	PDb.GENESINVOLVED_EXCISION_REPAIR_MET	PDB.DNAmismatchrepair_MET	PDB.encodingenzymes_prtsinvolvedDNArepair_MET
TGME49_046770	hypothetical protein		X		GO.0003677.uDNA.BINDING	GO.0003700.uTRANSCRIPTION.FACTOR.ACTIVITY	GO.0006355.uREGULATION.OF.TRANSCRIPTION.DNADEPENDENT	GO.0030528.uTRANSCRIPTION.REGULATOR.ACTIVITY	GO.0045449.uREGULATION.OF.TRANSCRIPTION
TGME49_067390	DNA-directed RNA polymerases I and III subunit RPAC1, putative		X		GO.0003677.uDNA.BINDING	GO.0003899.uDNADIRECTED.RNA.POLYMERASE.ACTIVITY	GO.0006350.uTRANSCRIPTION	GO.0016772.uTRANSFERASE.ACTIVITY.TRANSFERRING.PHOSPHORUSCONTAINING.GROUPS	GO.0016779.uNUCLEOTIDYLTRANSFERASE.ACTIVITY	GO.0046983.uPROTEIN.DIMERIZATION.ACTIVITY	Pb.RNA_POLYM_I_MET
TGME49_097780	DNA gyrase subunit B, putative		X		GO.0003677.uDNA.BINDING	GO.0003918.uDNA.TOPOISOMERASE.ATPHYDROLYZING.ACTIVITY	GO.0005886.uPLASMA.MEMBRANE	GO.0006259.uDNA.METABOLISM	GO.0006265.uDNA.TOPOLOGICAL.CHANGE	GO.0007186.uGPROTEIN.COUPLED.RECEPTOR.PROTEIN.SIGNALING.PATHWAY	GO.0016887.uATPASE.ACTIVITY	GO.0046983.uPROTEIN.DIMERIZATION.ACTIVITY	PDB.Nucleargenestargetedtoapicoplast_MET
TGME49_073870	chromatin remodelling complex protein SNF2L, putative		X		GO.0003677.uDNA.BINDING	GO.0004386.uHELICASE.ACTIVITY	GO.0005634.uNUCLEUS	GO.0006355.uREGULATION.OF.TRANSCRIPTION.DNADEPENDENT	GO.0008026.uATPDEPENDENT.HELICASE.ACTIVITY	GO.0008094.uDNADEPENDENT.ATPASE.ACTIVITY	GO.0016818.uHYDROLASE.ACTIVITY.ACTING.ON.ACID.ANHYDRIDES.IN.PHOSPHORUSCONTAINING.ANHYDRIDES	GO.0016887.uATPASE.ACTIVITY	GO.0017111.uNUCLEOSIDETRIPHOSPHATASE.ACTIVITY	GO.0042623.uATPASE.ACTIVITY.COUPLED	GO.0045449.uREGULATION.OF.TRANSCRIPTION	PDB.Nucleosomeassemblyandregul_MET
TGME49_026440	SNF2/RAD54 helicase family protein		X		GO.0003677.uDNA.BINDING	GO.0004386.uHELICASE.ACTIVITY	GO.0006259.uDNA.METABOLISM	GO.0006281.uDNA.REPAIR	GO.0006289.uNUCLEOTIDEEXCISION.REPAIR	GO.0008026.uATPDEPENDENT.HELICASE.ACTIVITY	GO.0008270.uZINC.ION.BINDING	GO.0016887.uATPASE.ACTIVITY	GO.0042623.uATPASE.ACTIVITY.COUPLED	PDb.GENESINVOLVED_EXCISION_REPAIR_MET	PDB.encodingenzymes_prtsinvolvedDNArepair_MET
TGME49_018840	mismatch repair protein, putative		X		GO.0003677.uDNA.BINDING	GO.0004518u.NUCLEASE.ACTIVITY	GO.0006259.uDNA.METABOLISM	GO.0006281.uDNA.REPAIR	GO.0006298.uMISMATCH.REPAIR	PDb.GENESINVOLVED_EXCISION_REPAIR_MET	PDB.DNAmismatchrepair_MET
TGME49_008580	DNA ligase 1 precursor, putative		X		GO.0003677.uDNA.BINDING	GO.0005509.uCALCIUM.ION.BINDING	GO.0006259.uDNA.METABOLISM	GO.0006260.uDNA.REPLICATION	GO.0006271.uDNA.STRAND.ELONGATION	GO.0006281.uDNA.REPAIR	GO.0006310.uDNA.RECOMBINATION	GO.0016874.uLIGASE.ACTIVITY	PDb.GENESINVOLVED_EXCISION_REPAIR_MET	PDb.Base_excisionrepairofAPsites_MET	PDB.DNAReplication_MET	PDB.Doublestrandbreakrepairhomologousrecom_MET	PDB.Generationofpolyphosphates_MET	PDB.encodingenzymes_prtsinvolvedDNArepair_MET
TGME49_088630	nucleosome assembly domain-containing protein		X		GO.0003677.uDNA.BINDING	GO.0005634.uNUCLEUS	GO.0006333.uCHROMATIN.ASSEMBLY.OR.DISASSEMBLY	GO.0006334.uNUCLEOSOME.ASSEMBLY	GO.0042393.uHISTONE.BINDING	PDB.Nucleosomeassemblyandregul_MET
TGME49_092020	cysteine repeat modular protein, putative		X		GO.0003677.uDNA.BINDING	GO.0005886.uPLASMA.MEMBRANE
TGME49_019870	DNA replication licensing factor, putative		X		GO.0003677.uDNA.BINDING	GO.0006259.uDNA.METABOLISM	GO.0006260.uDNA.REPLICATION	GO.0006270.uDNA.REPLICATION.INITIATION	GO.0008094.uDNADEPENDENT.ATPASE.ACTIVITY	GO.0016887.uATPASE.ACTIVITY	GO.0042623.uATPASE.ACTIVITY.COUPLED	PDB.Prereplicativecomplexformation_MET
TGME49_025310	ARF1-directed GTPase-activating protein, putative		X		GO.0003677.uDNA.BINDING	GO.0008270.uZINC.ION.BINDING	GO.0043087.uREGULATION.OF.GTPASE.ACTIVITY	PDB.ClassicalCOPI_mediatedvesiculartransport_MET	PDB.ClassicalCOPII_mediatedvesiculartransport_MET	PDB.Classical_clarthrinmediatedvesiculartransport_MET
TGME49_003380	DnaJ domain-containing protein		X		GO.0003677.uDNA.BINDING	PDb.CHAPERONEASSIST_PRT_FOLDING	PDB.encodingchaperonesandregulators_MET	PDB.encodingenzymes_prtsinvolvedDNArepair_MET
TGME49_061460	structure specific recognition protein I, putative		X		GO.0003697.uSINGLESTRANDED.DNA.BINDING	PDB.Nucleosomeassemblyandregul_MET
TGME49_005650	hypothetical protein		X		GO.0003700.uTRANSCRIPTION.FACTOR.ACTIVITY	GO.0006355.uREGULATION.OF.TRANSCRIPTION.DNADEPENDENT	GO.0030528.uTRANSCRIPTION.REGULATOR.ACTIVITY	GO.0045449.uREGULATION.OF.TRANSCRIPTION
TGME49_024850	polyadenylate-binding protein, putative		X		GO.0003723.uRNA.BINDING	GO.0003729.uMRNA.BINDING	GO.0006396.uRNA.PROCESSING	GO.0016070.uRNA.METABOLISM	PDB.Initiatonoftranslation_MET
TGME49_084560	60S ribosomal protein L9, putative		X		GO.0003723.uRNA.BINDING	GO.0003735.uSTRUCTURAL.CONSTITUENT.OF.RIBOSOME	GO.0005198.uSTRUCTURAL.MOLECULE.ACTIVITY	GO.0005622.INTRACELLULAR	GO.0005840u.RIBOSOME	GO.0006412.uPROTEIN.BIOSYNTHESIS	GO.0015934.uLARGE.RIBOSOMAL.SUBUNIT	PDB.ribosomalstructure_MET
TGME49_002350	hypothetical protein		X		GO.0003723.uRNA.BINDING	GO.0003735.uSTRUCTURAL.CONSTITUENT.OF.RIBOSOME	GO.0005198.uSTRUCTURAL.MOLECULE.ACTIVITY	GO.0005622.INTRACELLULAR	GO.0005840u.RIBOSOME	PDB.NucleargenestargetedtoMito_MET	PDB.ribosomalstructure_MET
[truncated: 6,082 more rows]

## Sheet: Peaks
Intersection	∩ rep1	∩ rep2	∩ rep3	∩ 2 ∩ 3
rep1	3787	3236	2536	2307
rep2		4861	3257
rep3			4154
# ofChIP-chip peaks overlapping between replicates using FDR of 0.05

## Sheet: KEGGwithPie
tgo01100_Metabolic_pathways	11
tgo03040_Spliceosome	4
tgo01110_Biosynthesis_of_secondary_metabolites	3
tgo03013_RNA_transport	3
tgo04145_Phagosome	3
tgo00240_Pyrimidine_metabolism	2
tgo00563_Glycosylphosphatidylinositol(GPI)-anchor_biosynthesis	2
tgo02010_ABC_transporters	2
tgo03015_mRNA_surveillance_pathway	2
tgo03018_RNA_degradation	2
tgo03050_Proteasome	2
tgo03410_Base_excision_repair	2
tgo03420_Nucleotide_excision_repair	2
tgo03440_Homologous_recombination	2
[truncated: 73 more rows]

## Sheet: GeneOntogeny
GO.0006810.uTRANSPORT	14
[truncated: 451 more rows]
