# Supplementary material for: Lysine Acetyltransferase GCN5b Interacts with AP2 Factors and Is Required for Toxoplasma gondii Proliferation
Source: PLoS Pathog. 2014 Jan 2;10(1):e1003830. doi: 10.1371/journal.ppat.1003830 (PMC3879359; doi:10.1371/journal.ppat.1003830)
Supplement: Dataset S2 — Proteomics of GCN5b, AP2IX-7, and AP2X-8 identifies a core macromolecular complex. Two replicates of GCN5b pull-downs were performed. Proteins detected in one (1/2) or both (2/2) of the GCN5b IPs are indicated as such. Proteins that were also identified in either of the AP2 pull-downs are indicated by an X. All proteins were identified by at least 2 independent peptides that were assigned with 95% confidence using the Mascot search of the EPIC-DB custom Toxoplasma database [45]. An asterisk denotes a protein that was also detected in independent GCN5b purification performed by Ali Hakimi. For additional details of data, please consult http://toro.aecom.yu.edu/cgi-bin/biodefense/main.cgi. (XLSX) [file ppat.1003830.s002.xlsx]

## Sheet: Interactome
Gene ID	Product Description	GCN5B IP	GCN5B1P#2	AP2IX-7	AP2X-7
TGME49_017050*	ADA2-A transcriptional co-activator	14	18	14	7
TGME49_090630*	AP2IX-7	8	5	12	5
TGME49_014960*	AP2X-8	10	3	35	17
TGME49_110900	AP2XI-2	2
TGME49_047700	AP2XII-4	20
TGME49_109250*	AT hook motif-containing protein	21	14
TGME49_014240	bromodomain protein	9
TGME49_058990	bromodomain-containing protein	3
TGME49_058240	chromodomain helicase DNA binding protein CHD1/SWI2/SNF2	4
TGME49_105340	corepressor complex CRC230 (CRC230/MORC)	2	3		5
TGME49_055340	CTR9 PAF/RNA Polymerase Complex	5	12
TGME49_026250	DEAD box polypeptide DDX3X (DDX3X) RNA helicase		4
TGME49_003220	DEAD/DEAH box ATP-dependent RNA helicase	2
TGME49_094350	DEAD/DEAH box helicase	3			6
TGME49_118440	DEAH-box RNA/DNA helicase	7	7
TGME49_043920	DNA replication licensing factor MCM5		2
TGME49_043440	GCN5B	10	63	17	5
TGME49_026620*	hypothetical	4	15	37	13
TGME49_026660	hypothetical	2
TGME49_029750	hypothetical	3
TGME49_032680	hypothetical	18
TGME49_039300	hypothetical	3
TGME49_041850*	hypothetical	18	9	33	15
TGME49_065240	hypothetical	2
TGME49_071740	hypothetical	4
TGME49_074180	hypothetical		2	10
TGME49_080590*	hypothetical	13	4	23	9
TGME49_041170	KH domain protein		5
TGME49_080370	KH domain protein		3	4
TGME49_016750	LEO1 Paf1/RNA polymerase II complex component LEO1		3	8	6
TGME49_029310	Med15 subunit of Mediator complex	8
TGME49_078870	MyoF	2	27	33	5
TGME49_043250	MyoH	3
TGME49_114410	nonsense-mediated mRNA decay protein	2
TGME49_091930	nucleolar phosphoprotein nucleolin; RRM domain	3			10
TGME49_024260*	PHD domain containing protein	38	36
TGME49_034920*	PHD-finger domain-containing protein	20	4
TGME49_004140	PHD-zinc finger (C3HC4 type) protein	2
TGME49_053750	PLU-1 family	4		2
TGME49_031970	pre-mRNA splicing factor PRP8	7	2
TGME49_053450	Protein kinase	3	3
TGME49_069980	protein transport protein Sec61 alpha subunit isoform 1		2	3	2
TGME49_013900	RCC1		4		2
TGME49_106060	RON8	2	8	5	4
TGME49_109590	ROP1	2	7
TGME49_064610	RRM nuclear ribonucleoprotein A3		3
TGME49_062620	RRM protein		8	8	8
TGME49_105850	RRM protein	4		2	3
TGME49_044210	RTF1 RNA polymerase-associated protein RTF1		12	16
TGME49_023390	sec63 domain-containing DEAD/DEAH box helicase	3	3	6	9
TGME49_030960	splicing factor 3B subunit 3	2	4	3	4
TGME49_108890	SPT6 transcription elongation factor SPT6	16	12	31	41
TGME49_064660	SRS44	34	7	16
TGME49_078440	SWI2/SNF2 Brahma-like	4
TGME49_120300	SWI2/SNF2 Brahma-like	4
TGME49_076180	TAF1/TAF250	24		2	2
TGME49_118260	TAF5 transcription initiation factor TFIID subunit 5	3
TGME49_113810	TAF8 transcription initiation factor TFIID complex subunit TAF8		2	7
TGME49_062960	U1 snRNP-associated protein Usp106		4
TGME49_009280	Zn finger hypothetical	4
TGME49_025910	Zn finger hypothetical	6		2
* denotes a protein that was also detected in independent GCN5-B purification performed by Ali Hakimi
Gray denotes a protein subject to lysine acetylation
Each column indicates number of unique peptides identified

## Sheet: ALL GCN5
Identified Proteins (169)	Gene ID (V7)	GCN5B#1	GCN5B#2
14-3-3	TGME49_063090		X
acetyl-coenzyme A synthetase	TGME49_066640		X
acid phosphatase GAP50	TGME49_019320		X
actin	TGME49_009030		X
ADA2-A transcriptional co-activator	TGME49_017050	X	X
ADP/ATP carrier, putative [Toxoplasma gondii ME49]	TGME49_049900		X
ALV12/IMC10	TGME49_030210		X
AP2IX-7	TGME49_090630	X	X
AP2X-8	TGME49_014960	X	X
AP2XI-2	TGME49_110900	X
AP2XII-4	TGME49_047700	X
ASP1	TGME49_001840		X
AT hook motif-containing protein	TGME49_109250	X	X
bromodomain protein	TGME49_014240	X
bromodomain-containing protein	TGME49_058990	X
calcium ATPase SERCA-like	TGME49_030420		X
cell division protein 48	TGME49_073090		X
chromodomain helicase DNA binding protein CHD1/SWI2/SNF2	TGME49_058240	X
clathrin heavy chain	TGME49_090950		X
coatomer gamma 2-subunit protein	TGME49_073370		X
corepressor complex CRC230 (CRC230/MORC)	TGME49_105340	X	X
CTR9 PAF/RNA Polymerase Complex	TGME49_055340	X	X
D-3-phosphoglycerate dehydrogenase	TGME49_039820		X
DEAD box polypeptide DDX3X (DDX3X) RNA helicase	TGME49_026250		X
DEAD/DEAH box ATP-dependent RNA helicase	TGME49_003220	X
DEAD/DEAH box helicase	TGME49_094350	X
DEAH-box RNA/DNA helicase	TGME49_118440	X	X
dihydrolipoamide branched chain transacylase, E2 subunit	TGME49_119920		X
DNA replication licensing factor MCM5	TGME49_043920		X
elongation factor 1-alpha	TGME49_086420		X
elongation factor Tu	TGME49_062380		X
eukaryotic translation initiation factor 3 subunit 7	TGME49_117720		X
eukaryotic translation initiation factor 4A	TGME49_056770		X
fibrillarin	TGME49_111430		X
GCN5B	TGME49_043440	X	X
glucose-6-phosphate dehydrogenase	TGME49_078830		X
glyceraldehyde-3-phosphate dehydrogenase	TGME49_089690		X
GRA8	TGME49_054720		X
GRA9	TGME49_051540		X
GTP-binding nuclear protein RAN/TC4	TGME49_048340		X
Helicase	TGME49_015990		X
Histone 2B	TGME49_051870		X
HSP70	TGME49_051780		X
Hsp70/Bip	TGME49_111720		X
HSP90	TGME49_044560		X
hypothetical	TGME49_318525		X
hypothetical	TGME49_009280	X
hypothetical	TGME49_015980		X
hypothetical	TGME49_020950		X
hypothetical	TGME49_026620	X	X
hypothetical	TGME49_026660	X
hypothetical	TGME49_029750	X
hypothetical	TGME49_032680	X
hypothetical	TGME49_037180		X
hypothetical	TGME49_039300	X
hypothetical	TGME49_040060		X
hypothetical	TGME49_041850	X	X
hypothetical	TGME49_043460		X
hypothetical	TGME49_058870		X
hypothetical	TGME49_065240	X
hypothetical	TGME49_071740	X
hypothetical	TGME49_074180	X
hypothetical	TGME49_080590	X	X
hypothetical	TGME49_099780		X
hypothetical	TGME49_106210		X
hypothetical	TGME49_109600		X
hypothetical	TGME49_049680		X
hypothetical	TGME49_050700		X
hypothetical	TGME49_075650		X
IMC?	TGME49_030160		X
IMC1	TGME49_031640		X
IMC12	TGME49_048700		X
KH domain protein	TGME49_041170		X
KH domain protein	TGME49_080370		X
LEO1 Paf1/RNA polymerase II complex component LEO1	TGME49_016750		X
MAG1	TGME49_070240		X
major facilitator superfamily domain-containing protein	TGME49_120020		X
Med15 subunit of Mediator complex TGME49_029310	TGME49_029310	X
microtubule associated protein SPM1	TGME49_063520		X
MIF4G domain-containing protein	TGME49_069180		X
mitochondrial 2-oxoglutarate/malate carrier protein	TGME49_074060		X
Mitochondrial phosphate carrier	TGME49_078990		X
MyoF	TGME49_078870	X	X
MyoH	TGME49_043250	X
nonsense-mediated mRNA decay protein	TGME49_114410	X
nucleolar phosphoprotein nucleolin	TGME49_091930	X
PDI	TGME49_032410		X
PDI family	TGME49_025790		X
peroxiredoxin family protein/glutaredoxin	TGME49_086630		X
PHD domain containing protein	TGME49_024260	X	X
PHD domain protein	TGME49_024260	X
PHD-finger domain-containing protein TGME49_034920	TGME49_034920	X	X
PHD-zinc finger (C3HC4 type) protein	TGME49_004140	X
phosphoribosylpyrophosphate synthetase	TGME49_020100		X
PLU-1 family	TGME49_053750	X	X
porin	TGME49_063300		X
pre-mRNA splicing factor PRP8	TGME49_031970	X	X
Protein kinase	TGME49_053450	X	X
protein transport protein Sec23	TGME49_091680		X
protein transport protein Sec61 alpha subunit isoform 1	TGME49_069980		X
RAB2	TGME49_312050		X
RAB5	TGME49_067810		X
RCC1	TGME49_013900	X
RON1	TGME49_110010		X
RON2	TGME49_300100		X
RON4	TGME49_029010		X
RON5	TGME49_311470		X
RON8 TGME49_106060	TGME49_106060	X	X
ROP1	TGME49_109590	X	X
ROP16	TGME49_062730		X
RRM nuclear ribonucleoprotein A3	TGME49_064610		X
RRM protein	TGME49_062620		X
RRM protein	TGME49_068200		X
RRM protein	TGME49_105850		X
RTF1 RNA polymerase-associated protein RTF1	TGME49_044210		X
sec63 domain-containing DEAD/DEAH box helicase	TGME49_023390	X	X
small GTP-binding protein sar1	TGME49_015060		X
splicing factor 3B subunit 3	TGME49_030960	X	X
SPT6 transcription elongation factor SPT6	TGME49_108890	X	X
SRS44	TGME49_064660	X	X
SWI2/SNF2 Brahma-like	TGME49_078440	X
SWI2/SNF2 Brahma-like	TGME49_120300	X
TAF1/250 histone acetyltransferase (TFIID/TAF1/TAF2)	TGME49_076180	X
TAF5 transcription initiation factor TFIID subunit 5	TGME49_118260	X
TAF8 transcription initiation factor TFIID complex subunit TAF8	TGME49_113810		X
transport protein Sec24	TGME49_077000		X
tubulin alpha chain	TGME49_116400		X
tubulin beta chain	TGME49_021620		X
tubulin beta chain	TGME49_066960		X
U1 snRNP-associated protein Usp106	TGME49_062960		X
Zn finger hypothetical	TGME49_025910	X
